# Supplementary material for: The evolutionary history of LysM-RLKs (LYKs/LYRs) in wild tomatoes
Source: BMC Evol Biol. 2019 Jul 11;19:141. doi: 10.1186/s12862-019-1467-3 (PMC6625017; doi:10.1186/s12862-019-1467-3)
Supplement: Supplementary file 2 — SlLYK8 ortholog sequences generated for this study. This is a Fasta-formatted text file containing the sequences generated from reads from several wild tomato species (Solanum peruvianum: peru, Solanum chilense: chil, Solanum lycopersicoides: lyco, and Solanum ochranthum: ochr) which were mapped to the region corresponding to SlLYK8 in Solanum lycopersicum. Unlike the rest of the LysM-RLK orthologs obtained from [19], these sequences were assessed with a minimum read depth of five sequences. The rest of the mapping procedure was the same as that used for the other sequences. (TXT 35 kb) [file 12862_2019_1467_MOESM2_ESM.txt]

>Schi-LA1958_haplotype1_LYK8
ATGATAACAAAACCAATATTTGGTTTTTCACTTCTTATTTTCATATCATTCATATTCAACCAAAACATATGTTATGCACAAAACCCACCAAGCACAACAGGATATACTTGTAATCCCAACCGTTTCAATCCATGTCGAACTTATGTGTTATACAGAGCTAGAGGACCACAGTTTCTTGATTTAGCCTCAATTGGTGATCTTTTTTCAGTAAGTAGGCTAATGATTGCAAATCCTAGTAATATTTCCAACCCAAACACAACTCTTGTAAATGATCAACCCCTTTTTGTCCCCATCAAATGTTCTTGCAACAACATCAACTCAACTTTTGGTAGCATATCTTATGCTGCCTTAAACTACAGTTTCAAAGCAGGTGACACTATGTATGATATGTCAGTAACCAAATACCAAAATCTTACTACTTATCAATCTGTTGAGGCTGTTAATCCCACAGTTGAAGCAACCAAAATTGCTATAGGACAGGCCATAAAATTCCCAATTTTTTGCAAGTGTCCAAACACAAGAAAAAATCAACCAAGACTACTCATAACTTATGTTTTTCAGCCTAATGATAACATTTCTTCTATCGCATCAAGATTCCGGATAACCCCACAATCCATAACACAAATGAATGGAAATAATATCAAGATTCTTGATACCATTTTCATCCCTCTTTCGAATCTACCTAATCTTACACAGCCAGCATCTTCAAACACCCCACCACCACCACCACCACCCACAGCACCAGCACCAGTAATTCAAGAAAATGACAGAAAAGGGACTGTCATTGGGTTGGCAATTGGTTTAGGGGTTTGTGGGCTGATTTTGATTTTGATTCTAGGTTTGTTTTACAAGGAGAAAACAGTAAAGAGAGAAAAGTATAGTGATATAGAAAGACAAAAAAGTTTGTATGTTGGATCAAAAAAGGGGTCTATTGTTGATAAAGATGTTGAAGTGAATTTGATGGCTGATTTATCAGACTGTTTGGATAAGTATAAAATGTATAAAATGGAACAACTTTGGGAAGCAACAAATGGATTTGATGAAGAGTGTTTGATTCAAGGGTCTGTGTATAAAGGAACAATTGATGGAGAAGTGTTAGCAATCAAGAAAATGAAATGGAATGCCCGTGAAGAACTCAAAATCCTGTGA
>Schi-LA1960_haplotype1_LYK8
ATGATAACAAAACCAATATTTGGTTTTTCACTTCTTATTTTCATATCATTCATATTCAACCAAAACATATGTTATGCACAAAACCCACCAAGCATAACAGGATATACTTGTAATCCCAACCGATTCAATCGATGTCAAACTTATGTGTTATACAGAGCTAGAGGACCACAGTTTCTTGATTTAGCCTCAATTGGTGATCTTTTTTCAGTAAGTAGGCTAATGATTGCAAATCCTAGTAATATTTCCAACCCAAACACAACTCTTGTAAATGATCAACCCCTTTTTGTCCCCATCAAATGTTCTTGCAACAACATCAACTCAACTTTTGGTAGCATATCTTATGCTGCCTTAAACTACAGTTTCAAAGCAGGTGACACTATGTATGATATGTCAGTAACCAAATACCAAAATCTTACTACTTATCAATCTGTTGAGGCTGTTAATCCCACAGTTGAAGCAACCAAAATTGCTATAGGACAGGCCATAAAATTCCCAATTTTTTGCAAGTGTCCAAACACAAGAAAAAATCAACCAAGACTACTCATAACTTATGTTTTTCAGCCTAATGATAACATTTCTTCTATCGCATCAAGATTCCGGATAACCCCACAATCCATAACACAAATGAATGGAAATAATATCAAGATTCTTGATACCATTTTCATCCCTCTTTCGAATCTACCTAATCTTACACGGCCAGCATCTTCAAACACCCCACCACCACCACCACCACCCACAGCACCAGCTCCAGTAATTCAAGAAAATGACAGAAAAGGGACTGTCATTGGGTTAGCAATTGGTTTAGGGGTTTGTGGGCTGATTTTGATTTTGATTCTTGGTTTGTTTTACAAGGAGAAAACAGTAAAGAGAGAAAAGTATAGTGATATAGAAAGACAAAAAAGTTTGTATGTTGGATCAAAAAAGGGGTCTATTGTTGATAAAGATGTTGAAGTGAATTTGATGGCTGATTTATCAGACTGTTTGGATAAATATAAAATGTATAAAATGGAACAACTTTGGGAAGCAACAAATGGATTTGATGAAGAGTGTTTGATTCAAGGGTCTGTGTACAAAGGAACAATTGATGGAGAAGTGTTAGCAATCAAGAAAATGAAATGGAATGCCCGTGAAGAACTCAAAATCCTGTGA
>Schi-LA1963_haplotype1_LYK8
ATGATAACAAAACCAATATTTGGTTTTTCACTTCTTATTTTCATATCATTCATATTCAACCAAAACATATGTTATGCACAAAACCCACCAAGCATAACAGGATATACTTGTAATCCCAACCAATTCAATCCATGTCAAACTTATGTGTTATACAGAGCTAGAGGACCACAGTTTCTTGATTTAGCCTCAATTGGTGATCTTTTTTCAGTAAGTAGGCTAATGATTGCAAATCCTAGTAATATTTCCAACCCAAACACAACTCTTGTAAATGATCAACCCCTTTTTGTCCCCATCAAATGTTCTTGCAACAACATCAACTCAACTTTTGGTAGCATATCTTATGCTGCCTTAAACTACAGTTTCAAAGCAGGTGACACTATGTATGATATGTCAGTAACCAAATACCAAAATCTTACTACTTATCAATCTGTTGAGGCTGTTAATCCCACAGTTGAAGCAACCAAAATTGCTATAGGACAGGCCATAAAATTCCCAATTTTTTGCAAGTGTCCAAACACAAGAAAAAATCAACCAAGACTACTCATAACTTATGTTTTTCAGCCTAATGATAACATTTCTTCTATCGCATCAAGATTCCGGATAACCCCACAATCCATAACACAAATGAATGGAAATAATATCAAGATTCTTGATACCATTTTCATCCCTCTTTCGAATCTACCTAATCTTACACAGCCAGCATCTTCAAACACCCCACCACCACCACCACCACCCACAGCACCAGCACCAGTAATTCAAGAAAATGACAGAAAAGGGACTGTCATTGGGTTAGCAATTGGTTTAGGGGTTTGTGGGCTGATTTTGATTTTGATTCTTGGTTTGTTTTACAAGGAGAAAACAGTAAAGAGAGAAAAGTATAGTGATATAGAAAGACAAAAAAGTTTGTATGTTGGATCAAAAAAGGGGTCTATTGTTGATAAAGATGTTGAAGTGAATTTGATGGCTGATTTATCAGACTGTTTGGATAAGTATAAAATGTATAAAATGGAACAACTTTGGGAAGCAACAAATGGATTTGATGAAGAGTGTTTGATTCAAGGGTCTGTGTATAAAGGAACAATTGATGGAGAAGTGTTAGCAATCAAGAAAATGAAATGGAATGCCCGTGAAGAACTCAAAATCCTNNNN
>Schi-LA1967_haplotype1_LYK8
ATGATAACAAAACCAATATTTGGTTTTTCACTTCTTATTTTCATATCATTCATATTCAACCAAAACATATGTTATGCACAAAACCCACCAAGCACAACAGGATATACTTGTAATCCCAACCAATTCAATCCATGTCGAACTTATGTGTTATACAGAGCTAGAGGACCACAGTTTCTTGATTTAGCCTCAATTGGTGATCTTTTTTCAGTAAGTAGGCTAATGATTGCAAATCCTAGTAATATTTCCAACCCAAACACAACTCTTGTAAATGATCAACCCCTTTTTGTCCCCATCAAATGTTCTTGCAACAACATCAACTCAACTTTTGGTAGCATATCTTATGCTGCCTTAAACTACAGTTTCAAAGCAGGTGACACTATGTATGATATGTCAGTAACCAAATACCAAAATCTTACTACTTATCAATCTGTTGAGGCTGTTAATCCCACAGTTGAAGCAACCAAAATTGCTATAGGACAGGCCATAAAATTCCCAATTTTTTGCAAGTGTCCAAACACAAGAAAAAATCAACCAAGACTACTCATAACTTATGTTTTTCAGCCTAATGATAACATTTCTTCTATCGCATCAAGATTCCGGATAACCCCACAATCCATAACACAAATGAATGGAAATAATATCAAGATTCTTGATACCATTTTCATCCCTCTTTCGAATCTACCTAATCTTACACAGCCAGCATCTTCAAACACCCCACCACCACCACCACCACCCACAGCACCAGCTCCAGTAATTCAAGAAAATGACAGAAAAGGGACTGTCATTGGGTTAGCAATTGGTTTAGGGGTTTGTGGGCTGCTGTTGATTTTGATTCTTGGTTTGTTTTACAGGGAGAAAACAGTAAAGAGAGAAAAGTATAGTGATATAGAAAGACAAAAAAGTTTGTATGTTGGATCAAAAAAGGGGTCTATTGTTGATAAAGATGTTGAAGTGAATTTGATGGCTGATTTATCAGACTGTTTGGATAAGTATAAAATGTATAAAATGGAACAACTTTGGGAAGCAACAAATGGATTTGATGAAGAGTGTTTGATTCAAGGGTCTGTGTATAAAGGAACAATTGATGGAGAAGTGTTAGCAATCAAGAAAATGAAATGGAATGCCCGTGAAGAACTCAAAATCCTNNNN
>Schi-LA1969_haplotype1_LYK8
ATGATAACAAAACCAATATTTGGTTTTTCACTTCTTATTTTCATATCATTCATATTCAACCAAAACATATGTTATGCACAAAACCCACCAAGCATAACAGGATATACTTGTAATCCCAACCAATTCAATCCATGTCGAACTTATGTGTTATACAGAGCTAGAGGACCACAGTTTCTTGATTTAGCCTCAATTGGTGATCTTTTTTCAGTAAGTAGGCTAATGATTGCAAATCCTAGTAATATTTCCAACCCAAACACAACTCTTGTAAATGATCAACCCCTTTTTGTCCCCATCAAATGTTCTTGCAACAACATCAACTCAACTTTTGGTAGCATATCTTATGCTGCCTTAAACTACAGTTTCAAAGCAGGTGACACTATGTATGATATGTCAGTAACCAAATACCAAAATCTTACTACTTATCAATCTGTTGAGGCTGTTAATCCCACAGTTGAAGCAACCAAAATTGCTATAGGACAGGCCATAAAATTCCCAATTTTTTGCAAGTGTCCAAACACAAGAAAAAATCAACCAAGACTACTCATAACTTATGTTTTTCAGCCTAATGATAACATTTCTTCTATCGCATCAAGATTCCGGATAACCCCACAATCCATAACACAAATGAATGGAAATAATATCAAGATTCTTGATACCATTTTCATCCCTCTTTCGAATCTACCTAATCTTACACAGCCAGCATCTTCAAACACCCCACCACCACCACCACCACCCACAGCACCAGCACCAGTAATTCAAGAAAATGACAGAAAAGGGACTGTCATTGGGTTAGCAATTGGTTTAGGGGTTTGTGGGCTGCTGTTGATTTTGATTCTTGGTTTGTTTTACAAGGAGAAAACAGTAAAGAGAGAAAAGTATAGTGATATAGAAAGACAAAAAAGTTTGTATGTTGGATCAAAAAAGGGGTCTATTGTTGATAAAGATGTTGAAGTGAATTTGATGGCTGATTTATCAGACTGTTTGGATAAGTATAAAATGTATAAAATGGAACAACTTTGGGAAGCAACAAATGGATTTGATGAAGAGTGTTTGATTCAAGGGTCTGTGTATAAAGGAACAATTGATGGAGAAGTGTTAGCAATCAAGAAAATGAAATGGAATGCCCGTGAAGAACTCAAAATCCTGTGA
>Schi-LA1971_haplotype1_LYK8
ATGATAACAAAACCAATATTTGGTTTTTCACTTCTTATTTTCATATCATTCATATTCAACCAAAACATATGTTATGCACAAAACCCACCAAGCATAACAGGATATACTTGTAATCCCAACCGATTCAATCGATGTCAAACTTATGTGTTATACAGAGCTAGAGGACCACAGTTTCTTGATTTAGCCTCAATTGGTGATCTTTTTTCAGTAAGTAGGCTAATGATTGCAAATCCTAGTAATATTTCCAACCCAAACACAACTCTTGTAAATGATCAACCCCTTTTTGTCCCCATCAAATGTTCTTGCAACAACATCAACTCAACTTTTGGTAGCATATCTTATGCTGCCTTAAACTACAGTTTCAAAGCAGGTGACACTATGTATGATATGTCAGTAACCAAATACCAAAATCTTACTACTTATCAATCTGTTGAGGCTGTTAATCCCACAGTTGAAGCAACCAAAATTGCTATAGGACAGGCCATAAAATTCCCAATTTTTTGCAAGTGTCCAAACACAAGAAAAAATCAACCAAGACTACTCATAACTTATGTTTTTCAGCCTAATGATAACATTTCTTCTATCGCATCAAGATTCCGGATAACCCCACAATCCATAACACAAATGAATGGAAATAATATCAAGATTCTTGATACCATTTTCATCCCTCTTTCGAATCTACCTAATCTTACACGGCCAGCATCTTCAAACACCCCACCACCACCACCACCACCCACAGCACCAGCACCAGTAATTCAAGAAAATGACAGAAAAGGGACTGTCATTGGGTTAGCAATTGGGTTAGGGGTTTGTGGGCTGCTGTTGATTTTGATTCTTGGTTTGTTTTACAAGGAGAAAACAGTAAAGAGAGAAAAGTATAGTGATATAGAAAGACAAAAAAGTTTGTATGTTGGATCAAAAAAGGGGTCTATTGTTGATAAAGATGTTGAAGTGAATTTGATGGCTGATTTATCAGACTGTTTGGATAAGTATAAAATGTATAAAATGGAACAACTTTGGGAAGCAACAAATGGATTTGATGAAGAGTGTTTGATTCAAGGGTCTGTGTATAAAGGAACAATTGATGGAGAAGTGTTAGCAATCAAGAAAATGAAATGGAATGCCCGTGAAGAACTCAAAATCCTGTGA
>Schi-LA2748_haplotype1_LYK8
ATGATAACAAAACCAATATTTGGTTTTTCACTTCTTATTTTCATATCATTCATATTCAACCAAAACATATGTTATGCACAAAACCCACCAAGCATAACAGGATATACTTGTAATCCCAACCAATTCAATCCATGTCGAACTTATGTGTTATACAGAGCTAGAGGACCACAGTTTCTTGATTTAGCCTCAATTGGTGATCTTTTTTCAGTAAGTAGGCTAATGATTGCAAATCCTAGTAATATTTCCAACCCAAACACAACTCTTGTAAATGATCAACCCCTTTTTGTCCCCATCAAATGTTCTTGCAACAACATCAACTCAACTTTTGGTAGCATATCTTATGCTGCCTTAAACTACAGTTTCAAAGCAGGTGACACTATGTATGATATGTCAGTAACCAAATACCAAAATCTTACTACTTATCAATCTGTTGAGGCTGTTAATCCCACAGTTGAAGCAACCAAAATTGCTATAGGACAGGCCATAAAATTCCCAATTTTTTGCAAGTGTCCAAACACAAGAAAAAATCAACCAAGACTACTCATAACTTATGTTTTTCAGCCTAATGATAACATTTCTTCTATCGCATCAAGATTCCGGATAACCCCACAATCCATAACACAAATGAATGGAAATAATAGCAAGATTCTTGATACCATTTTCATCCCTCTTTCGAATCTACCTAATCTTACACGGCCAGCATCNNNNNNNNNNNNNNNNNNNNNNNNNNNNNNNNNNNNNNNNNNNNCAGTAATTCAAGAAAATGACAGAAAAGGGACTGTCATTGGGTTAGCAATTGGGTTAGGGGTTTGTGGGCTGCTGTTGATTTTGATTCTTGGTTTGTTTTNNNNNNNNNNNNNNNNNNNNNNNNNAAAGTATAGTGATATAGAAAGACAAAAAANNNNNNATGTTGGATCAAAAAAGGGGTCTATTGTTGATAAAGATGTTGAAGTGAATTTGATGGCTGATTTATCAGACTGTTTGGATAAGTATAAAATGTATAAAATGGAACAACTTTGGGAAGCAACAAATGGATTTGATGAAGAGTGTTTGATTCAAGGGTCTGTGTATAAAGGAACAATTGATGGAGAAGTGTTAGCAATCAAGAAAATGAAATGGAATGCCCGTGAAGAACTCAAAATCCTNNNN
>Schi-LA2753_haplotype1_LYK8
ATGATAACAAAACCAATATTTGGTTTTTCACTTCTTATTTTCATATCATTCATATTCAACCAAAACATATGTTATGCACAAAACCCACCAAGCACAACAGGATATACTTGTAATCCCAACCAATTCAATCCATGTCGAACTTATGTGTTATACAGAGCTAGAGGACCACAGTTTCTTGATTTAGCCTCAATTGGTGATCTTTTTTCAGTAAGTAGGCTAATGATTGCAAATCCTAGTAATATTTCCAACCCAAACACAACTCTTGTAAATGATCAACCCCTTTTTGTCCCCATCAAATGTTCTTGCAACAACATCAACTCAACTTTTGGTAGCATATCTTATGCTGCCTTAAACTACAGTTTCAAAGCAGGTGACACTATGTATGATATGTCAGTAACCAAATACCAAAATCTTACTACTTATCAATCTGTTGAGGCTGTTAATCCCACAGTTGAAGCAACCAAAATTGCTATAGGACAGGCCATAAAATTCCCAATTTTTTGCAAGTGTCCAAACACAAGAAAAAATCAACCAAGACTACTCATAACTTATGTTTTTCAGCCTAATGATAACATTTCTTCTATCGCATCAAGATTCCGGATAACCCCACAATCCATAACACAAATGAATGGAAATAATATCAAGATTCTTGATACCATTTTCATCCCTCTTTCGAATCTACCTAATCTTACACGGCCAGCATCTTCAAACACCCCACCACCACCACCACCACCCACAGCACCAGCACCAGTAATTCAAGAAAATGACAGAAAAGGGACTGTCATTGGGTTAGCAATTGGTTTAGGGGTTTGTGGGCTGCTGTTGATTTTGATTCTTGGTTTGTTTTACAAGGAGAAAACAGTAAAGAGAGAAAAGTATAGTGATATAGAAAGACAAAAAAGTTTGTATGTTGGATCAAAAAAGGGGTCTATTGTTGATAAAGATGTTGAAGTGAATTTGATGGCTGATTTATCAGACTGTTTGGATAAGTATAAAATGTATAAAATGGAACAACTTTGGGAAGCAACAAATGGATTTGATGAAGAGTGTTTGATTCAAGGGTCTGTGTATAAAGGAACAATTGATGGAGAAGTGTTAGCAATCAAGAAAATGAAATGGAATGCCCGTGAAGAACTCAAAATCCTGTGA
>Schi-LA2765_haplotype1_LYK8
ATGATAACAAAACCAATATTTGGTTTTTCACTTCTTATTTTCATATCATTCATATTCAACCAAAACATATGTTATGCACAAAACCCACCAAGCATAACAGGATATACTTGTAATCCCAACCGATTCAATCGATGTCAAACTTATGTGTTATACAGAGCTAGAGGACCACAGTTTCTTGATTTAGCCTCAATTGGTGATCTTTTTTCAGTAAGTAGGCTAATGATTGCAAATCCTAGTAATATTTCCAACCCAAACACAACTCTTGTAAATGATCAACCCCTTTTTGTCCCCATCAAATGTTCTTGCAACAACATCAACTCAACTTTTGGTAGCATATCTTATGCTGCCTTAAACTACAGTTTCAAAGCAGGTGACACTATGTATGATATGTCAGTAACCAAATACCAAAATCTTACTACTTATCAATCTGTTGAGGCTGTTAATCCCACAGTTGAAGCAACCAAAATTGCTATAGGACAGGCCATAAAATTCCCAATTTTTTGCAAGTGTCCAAACACAAGAAAAAATCAACCAAGACTACTCATAACTTATGTTTTTCAGCCTAATGATAACATTTCTTCTATCGCATCAAGATTCCGGATAACCCCACAATCCATAACACAAATGAATGGAAATAATATCAAGATTCTTGATACCATTTTCATCCCTCTTTCGAATCTACCTAATCTTACACGGCCAGCATCTTCAAACACCCCACCACCACCACCACCACCCACAGCACCAGCACCAGTAATTCAAGAAAATGACAGAAAAGGGACTGTCATTGGGTTAGCAATTGGTTTAGGGGTTTGTGGGCTGCTGTTGATTTTGATTCTTGGTTTGTTTTACAAGGAGAAAACAGTAAAGAGAGAAAAGTATAGTGATATAGAAAGACAAAAAAGTTTGTATGTTGGATCAAAAAAGGGGTCTATTGTTGATAAAGATGTTGAAGTGAATTTGATGGCTGATTTATCAGACTGTTTGGATAAGTATAAAATGTATAAAATGGAACAACTTTGGGAAGCAACAAATGGATTTGATGAAGAGTGTTTGATTCAAGGGTCTGTGTATAAAGGAACAATTGATGGAGAAGTGTTAGCAATCAAGAAAATGAAATGGAATGCCCGTGAAGAACTCAAAATACTGTGA
>Schi-LA2771_haplotype1_LYK8
ATGATAACAAAACCAATATTTGGTTTTTCACTTCTTATTTTCATATCATTCATATTCAACCAAAACATATGTTATGCACAAAACCCACCAAGCATAACAGGATATACTTGTAATCCCAACCAATTCAATCCATGTCGAACTTATGTGTTATACAGAGCTAGAGGACCACAGTTTCTTGATTTAGCCTCAATTGGTGATCTTTTTTCAGTAAGTAGGCTAATGATTGCAAATCCTAGTAATATTTCCAACCCAAACACAACTCTTGTAAATGATCAACCCCTTTTTGTCCCCATCAAATGTTCTTGCAACAACATCAACTCAACTTTTGGTAGCATATCTTATGCTGCCTTAAACTACAGTTTCAAAGCAGGTGACACTATGTATGATATGTCAGTAACCAAATACCAAAATCTTACTACTTATCAATCTGTTGAGGCTGTTAATCCCACAGTTGAAGCAACCAAAATTGCTATAGGACAGGCCATAAAATTCCCAATTTTTTGCAAGTGTCCAAACACAAGAAAAAATCAACCAAGACTACTCATAACTTATGTTTTTCAGCCTAATGATAACATTTCTTCTATCGCATCAAGATTCCGGATAACCCCACAATCCATAACACAAATGAATGGAAATAATATCAAGATTCTTGATACCATTTTCATCCCTCTTTCGAATCTACCTAATCTTACACGGCCAGCATCTTCAAACACCCCACCACCACCACCACCACCCACAGCACCAGCACCAGTAATTCAAGAAAATGACAGAAAAGGGACTGTCATTGGGTTAGCAATTGGTTTAGGGGTTTGTGGGCTGCTGTTGATTTTGATTCTTGGTTTGTTTTACAAGGAGAAAACAGTAAAGAGAGAAAAGTATAGTGATATAGAAAGACAAAAAAGTTTGTATGTTGGATCAAAAAAGGGGTCTATTGTTGATAAAGATGTTGAAGTGAATTTGATGGCTGATTTATCAGACTGTTTGGATAAGTATAAAATGTATAAAATGGAACAACTTTGGGAAGCAACAAATGGATTTGATGAAGAGTGTTTGATTCAAGGGTCTGTGTATAAAGGAACAATTGATGGAGAAGTGTTAGCAATCAAGAAAATGAAATGGAATGCCCGTGAAGAACTCAAAATCCTGTGA
>Schi-LA2778_haplotype1_LYK8
ATGATAACAAAACCAATATTTGGTTTTTCACTTCTTATTTTCATATCATTCATATTCAACCAAAACATATGTTATGCACAAAACCCACCAAGCACAACAGGATATACTTGTAATCCCAACCAATTCAATCCATGTCGAACTTATGTGTTATACAGAGCTAGAGGACCACAGTTTCTTGATTTAGCCTCAATTGGTGATCTTTTTTCAGTAAGTAGGCTAATGATTGCAAATCCTAGTAATATTTCCAACCCAAACACAACTCTTGTAAATGATCAACCCCTTTTTGTCCCCATCAAATGTTCTTGCAACAACATCAACTCAACTTTTGGTAGCATATCTTATGCTGCCTTAAACTACAGTTTCAAAGCAGGTGACACTATGTATGATATGTCAGTAACCAAATACCAAAATCTTACTACTTATCAATCTGTTGAGGCTGTTAATCCCACAGTTGAAGCAACCAAAATTGCTATAGGACAGGCCATAAAATTCCCAATTTTTTGCAAGTGTCCAAACACAAGAAAAAATCAACCAAGACTACTCATAACTTATGTTTTTCAGCCTAATGATAACATTTCTTCTATCGCATCAAGATTCCGGATAACCCCACAATCCATAACACAAATGAATGGAAATAATATCAAGATTCTTGATACCATTTTCATCCCTCTTTCGAATCTACCTAATCTTACACGGCCAGCATCTTCAAACACCCCACCACCACCACCACCACCCACAGCACCAGCACCAGTAATTCAAGAAAATGACAGAAAAGGGACTGTCATTGGGTTAGCAATTGGTTTAGGGGTTTGTGGGCTGCTGTTGATTTTGATTCTTGGTTTGTTTTACAAGGAGAAAACAGTAAAGAGAGAAAAGTATAGTGATATAGAAAGACAAAAAAGTTTGTATGTTGGATCAAAAAAGGGGTCTATTGTTGATAAAGATGTTGAAGTGAATTTGATGGCTGATTTATCAGACTGTTTGGATAAGTATAAAATGTATAAAATGGAACAACTTTGGGAAGCAACAAATGGATTTGATGAAGAGTGTTTGATTCAAGGGTCTGTGTATAAAGGAACAATTGATGGAGAAGTGTTAGCAATCAAGAAAATGAAATGGAATGCCCGTGAAGAACTCAAAATCCTGTGA
>Schi-LA2880_haplotype1_LYK8
ATGATAACAAAACCAATATTTGGTTTTTCACTTCTTATTTTCATATCATTCATATTCAACCAAAACATATGTTATGCACAAAACCCACCAAGCACAACAGGATATACTTGTAAACCCAACCAATTCAATCCATGTCGAACTTATGTGTTATACAGAGCTAGAGGACCACAGTTTCTTGATTTAGCCTCAATTGGTGATCTTTTTTCAGTAAGTAGGCTAATGATTGCAAATCCTAGTAATATTTCCAACCCAAACACAACTCTTGTAAATGATCAACCCCTTTTTGTCCCCATCAAATGTTCTTGCAACAACATCAACTCAACTTTTGGTAGCATATCTTATGCTGCCTTAAACTACAGTTTCAAAGCAGGTGACACTATGTATGATATGTCAGTAACCAAATACCAAAATCTTACTACTTATCAATCTGTTGAGGCTGTTAATCCCACAGTTGAAGCAACCAAAATTGCTATAGGACAGGCCATAAAATTCCCAATTTTTTGCAAGTGTCCAAACACAAGAAAAAATCAACCAAGACTACTCATAACTTATGTTTTTCAGCCTAATGATAACATTTCTTCTATCGCATCAAGATTCCGGATAACCCCACAATCCATAACACAAATGAATGGAAATAATATCAAGATTCTTGATACCATTTTCATCCCTCTTTCGAATCTACATAATCTTACACAGCCAGCATCTTCAAACACCCCACCACCACCACCACCACCCACAGCACCAGCACCAGTAATTCAAGAAAATGACAGAAAAGGGACTGTCATTGGGTTAGCAATTGGTTTAGGGGTTTGTGGGCTGATTTTGATTTTGATTCTTGGTTTGTTTTACAAGGAGAAAACAGTAAAGAGAGAAAAGTATAGTGATATAGAAAGACAAAAAAGTTTGTATGTTGGATCAAAAAAGGGGTCTATTGTTGATAAAGATGTTGAAGTGAATTTGATGGCTGATTTATCAGACTGTTTGGATAAGTATAAAATGTATAAAATGGAACAACTTTGGGAAGCAACAAATGGATTTGATGAAGAGTGTTTGATTCAAGGGTCTGTGTATAAAGGAACAATTGATGGAGAAGTGTTAGCAATCAAGAAAATGAAATGGAATGCCCGTGAAGAACTCAAAATCCTGTGA
>Schi-LA3114_haplotype1_LYK8
ATGATAACAAAACCAATATTTGGTTTTTCACTTCTTATTTTCATATCATTCATATTCAACCAAAACATATGTTATGCACAAAACCCACCAAGCATAACAGGATATACTTGTAATCCCAACCAATTCAATCCATGTCGAACTTATGTGTTATACAGAGCTAGAGGACCACAGTTTCTTGATTTAGCCTCAATTGGTGATCTTTTTTCAGTAAGTAGGCTAATGATTGCAAATCCTAGTAATATTTCCAACCCAAACACAACTCTTGTAAATGATCAACCCCTTTTTGTCCCCATCAAATGTTCTTGCAACAACATCAACTCAACTTTTGGTAGCATATCTTATGCTGCCTTAAACTACAGTTTCAAAGCAGGTGACACTATGTATGATATGTCAGTAACCAAATACCAAAATCTTACTACTTATCAATCTGTTGAGGCTGTTAATCCCACAGTTGAAGCAACCAAAATTGCTATAGGACAGGCCATAAAATTCCCAATTTTTTGCAAGTGTCCAAACACAAGAAAAAATCAACCAAGACTACTCATAACTTATGTTTTTCAGCCTAATGATAACATTTCTTCTATCGCATCAAGATTCCGGATAACCCCACAATCCATAACACAAATGAATGGAAATAATATCAAGATTCTTGATACCATTTTCATCCCTCTTTCGAATCTACCTAATCTTACACAGCCAGCATCTTCAAACACCCCACCACCACCACCACCACCCACAGCACCAGCACCAGTAATTCAAGAAAATGACAGAAAAGGGACTGTCATTGGGTTAGCAATTGGTTTAGGGGTTTGTGGGCTGCTGTTGATTTTGATTCTTGGTTTGTTTTACAAGGAGAAAACAGTAAAGAGAGAAAAGTATAGTGATATAGAAAGACAAAAAAGTTTGTATGTTGGATCAAAAAAGGGGTCTATTGTTGATAAAGATGTTGAAGTGAATTTGATGGCTGATTTATCAGACTGTTTGGATAAGTATAAAATGTATAAAATGGAACAACTTTGGGAAGCAACAAATGGATTTGATGAAGAGTGTTTGATTCAAGGGTCTGTGTATAAAGGAACAATTGATGGAGAAGTGTTAGCAATCAAGAAAATGAAATGGAATGCCCGTGAAGAACTCAAAATACTGTGA
>Scor-LA1274_haplotype1_LYK8
ATGATAACAAAACCAATATTTGGTTTTTCACTTCTTATTTTCATATCATTCATATTCAACCAAAACATATGTTATGCACAAAACCCACCAAGCATAACAGGATATACTTGTAATCCCAACCAATTCAATCCATGTCAAACTTATGTGTTATACAGAGCTAGAGGACCACAGTTTCTTGATTTAGCCTCAATTGGTGATCTTTTTTCAGTAAGTAGGCTAATGATTGCGAATCCTAGTAATATTTCCAACCCAAACACAACTCTTGTAAATGATCAACCCCTTTTTGTCCCCATCAAATGTTCTTGCAACAACATCAACTCAACATTTGGTAGCATATCTTATGCTGCCTTAAACTACAGTTTCAAAGCAGGTGACACTATGTATGATATGTCAGTAACCAAATACCAAAATCTTACTACTTATCAATCTGTTGAGGCTGTTAATCCCACAGTTGAAGCAACCAAAATTGCTATAGGACAGACCATAAAATTCCCAATTTTTTGCAAGTGTCCAAACACAAGAAAAAATCAACCAAGACTACTCATAACTTATGTTTTTCAGCCTAATGATAACATTTCTTCTATCGCATCAAGATTCCGGATAACCCCACAATCCATAACACAAATGAATGGAAATAATATCAAGATTCTTGATACCATTTTCATCCCTCTTTCGAATCTACCTAATCTTACACGGCCAGCATCTTCAAACACCCCACCACCACCACCACCACCCACAGCACCAGCTCCAGTAATTCAAGAAAATGACAGAAAAGGGACTGTCATTGAGTTAGCAATTGGTTTAGGGGTTTGTGGGCTGCTGTTGATTTTGATTCTTGGTTTGTTTTACAAGGAGAAAACAGTAAAGAGAGAAAAGTATAGTGATATAGAAAGACAAAAAAGTTTGTATGTTGGATCAAAAAAGGGGTCTATTGTTGATAAAGATGTTGAAGTGAATTTGATGGCTGATTTATCAGACTGTTTGGATAAGTATAAAATGTATAAAATGGAACAACTTTGGGAAGCAACAAATGGATTTGATGAAGAGTGTTTGATTCAAGGGTCTGTGTATAAAGGAACAATTGATGGAGAAGTGTTAGCAATCAAGAAAATGAAATGGAATGCCCGTGAAGAACTCAAAATCCTNNNN
>Soch-LA2682_haplotype1_LYK8
ATGATAACAAAAACAATATTTGGTTTTTCACTTCTTATTTTCTTATCATTCATATTCAACCAAAACATATGTTATGCACAAAACCCACCAAGCATAACAGGATATACTTGTAATCCCAACCAATTCAATCCATGTCAAACTTATGTGTTATACAGAGCTAGAGGACCACAGTTTCTTGATTTAGCCTCAATTGGTGATCTTTTTTCAGTAAGTAGACCAATGATTGCAAATCCTAGTAATATTTCCAACCCAAACACAACTCTTGTTAATGATCAATCCCTTTTTNNNNNNATCAAATGTTCTTGCAACAACATCAACTCAACNNNNNNNNNNATATCTTATGCTGGCTTAAACTACAGTTTCAAAGCAGGTGACACTATGTATGATATGTCAGTATCGAAATACCAAAATCTTACTACTTATCAATCTGTTGAGGCTGTTAATCCCACAGTTGTAGCAACCAACATTGCTATAGGACAGACCATAAAATTCCCAATTTTTTGCAAGTGTCCAAACACAAGACAAAATCAACCAAGACTACTCATAAGTTATGTTTTTCAGCCTAATGATAACATTTCTTCTATCGCATCAAGATTCCGGATAACCCCACAATCCATAACACAAATTAATGGAAATAATATCAAGATTCTTGATACCCTTTTCATCCCTCTTTCGAATCTACCTAATCTTACACAGCCAGCATCTTCAAACACCCCACCACCACCACCACCACCCACAGCACCAGCACCAGTAATTCAAGAAAATGACAGAAAAGGGACTGTCATTTGGTTAGCAATTGGTTTAGGGGTTTGTGGGCTGCTGTTGATTTTGATTCTTGGTTTGTTTTACAATGAGAAAACAGTAAAGAAAGAAAAGTATAGTGATATAGAAAGAAAAAAAAGTTTGTATGTTGGATCAAAAAAGGGGTCTATTGTTGATAAAGATGTTGAAGTGAATTTGATGGCTGATTTATCAGAGTGTTTGGATAAGTATAAAATGTATAAAATGGAACAAATTTGGGAAGCAACAAATGGATTTGATGAAGGGTGTTTGATTCAAGGGTCTGTGTATAAAGGAACAATTGATGGAGAAGTGTTAGCAATCAAGAAAATGAAATGGAATGCCCGTGAAGAACTCAAAATCCTGTGA
>Sper-LA0153_haplotype1_LYK8
NNNNNNNNNNNNNNNNNNNNNNNNNNNNNACTTCTTATTTTCATATCATTCATATTCAACCAAAACATATGTTATGCACAAAACCCACCAAGCATAACAGGATATACTTGTAATCCCAACCAATTCAATCCATGTCAAACTTATGTGTTATACAGAGCTAGAGGACCACAGTTTCTTGATTTAGCCTCAATTGGTGATCTTTTTTCAGTAAGTAGGCTAATGATTGCAAATCCTAGTAATATTTCCAACCCAAACACAACTCTTGTAAATGATCAACCCCTTTTTGTCCCCATCAAATGTTCTTGCAACAACATCAACTCAACATTTGGTAGCATATCTTATGCTGCCTTAAACTACAGTTTCAAAGCAGGTGACACTATGTATGATATGTCAGTAACCAAATACCAAAATCTTACTACTTATCAATCTGTTGAGGCTGTTAATCCCACAGTTGAAGCAACCAAAATTGCTATAGGACAGACCATAAAGTTCCCAATTTTTTGCAAGTGTCCAAACACAAGAAAAAATCAACCAAGATTACTCATAACTTATGTTTTTCAGCCTAATGATAACATTTCTTCTATCGCATCAAGATTCCGGATAACCCCACAATCCATAACACAAATGAATGGAAATAATATCAAGATTCTTGATACCATTTTCATCCCTCTTTCGAATCTACCTAATCTTACACGGCCAGNATCTNNNNNNNNNNNNNNNNNNNNNNNNNNNNNNNNNNNNNNNGCTCCAGTAATTCAAGAAAATGACAGAAAAGGGACTGTCATTGAGTTAGCAATTGGTTTAGGGGTTTGTGGGCTGCTGTTGATTTTGATTCTTGGTTTGTTTTACAAGGAGAAAACAGTAAAGAGAGAAAAGTATAGTGATATAGAAAGACAAAAAAGTTTGTATGTTGGATCAAAAAAGGGGTCTATTGTTGATAAAGATGTTGAAGTGAATTTGATGGCTGATTTATCAGACTGTTTGGATAAGTATAAAATGTATAAAATGGAACAACTTTGGGAAGCAACAAATGGATTTGATGAAGAGTGTTTGATTCAAGGGTCTGTGTATAAAGGAACAATTGATGGAGAAGTGTTAGCAATCAAGAAAATGAAATGGAATGCCCGTGAAGAACTCAAAATCCTNNNN
>Sper-LA0446_haplotype1_LYK8
ATGATAACAAAACCAATATTTGGTTTTTCACTTCTTATTTTCATATCATTCATATTCAACCAAAACATATGTTATGCACAAAACCCACCAAGCATAACAGGATATACTTGTAATCCCAACCAATTCAATCCATGTCAAACTTATGTGTTATACAGAGCTAGAGGACCACAGTTTCTTGATTTAGCCTCAATTGGTGATCTTTTTTCAGTAAGTAGGCTAATGATTGCAAATCCTAGTAATATTTCCAACCCAAACACAACTCTTGTAAATGATCAACCCCTTTTTGTCCCCATCAAATGTTCTTGCAACAACATCAACTCAACTTTTGGTAGCATATCTTATGCTGGCTTAAACTATAGTTTCAAAGCAGGTGACACTATGTATGATATGTCAGTAACCAAATACCAAAATCTTACTACTTATCAATCTGTTGAGGCTGTTAATCCCACAGTTGAAGCAACCAAAATTGCTATAGGACAGACCATAAAATTCCCAATTTTTTGCAAGTGTCCAAACACAAGAAAAAATCAACCAAGACTACTCATAACTTATGTTTTTCAGCCTAATGATAACATTTCTTCTATCGCATCAAGATTCCGGATAACCCCACAATCCATAACACAAATGAATGGAAATAATATCAAGATTCTTGATACCATTTTCATCCCTCTTTCGAATCTACCTAATCTTACACGGCCAGCATCTTCAAACACCCCACCACCACCACCACCACCCACAGCACCAGCACCAGTAATTCAAGAAAATGACAGAAAAGGGACTGTCATTGGGTTAGCAATTGGTTTAGGGGTTTGTGGGCTGCTGTTGATTTTGATTCTTGGTTTGTTTTACAAGGAGAAAACAGTAAAGAGAGAAAAGTATAGTGATATAGAAAGACAAAAAAGTTTGTATGTTGGATCAAAAAAGGGGTCTATTGTTGATAAAGATGTTGAAGTGAATTTGATGGCTGATTTATCAGACTGTTTGGATAAGTATAAAATGTATAAAATGGAACAACTTTGGGAAGCAACAAATGGATTTGATGAAGAGTGTTTGATTCAAGGGTCTGTGTATAAAGGAACAATTGATGGAGAAGTGTTAGCAATCAAGAAAATGAAATGGAATGCCCGTGAAGAACTCAAAATCCTGTGA
>Sper-LA1333_haplotype1_LYK8
ATGATAACAAAACCAATATTTGGTTTTTCACTTCTTATTTTCATATCATTCATATTCAACCAAAACATATGTTATGCACAAAACCCACCAAGCATAACAGGATATACTTGTAATCCCAACCAATTCAATCCATGTCAAACTTATGTGTTATACAGAGCTAGAGGACCACAGTTTCTTGATTTAGCCTCAATTGGTGATCTTTTTTCAGTAAGTAGGCTAATGATTGCAAATCCTAGTAATATTTCCAACCCAAACACAACTCTTGTAAATGATCAACCCCTTTTTGTCCCCATCAAATGTTCTTGCAACAACATCAACTCAACATTTGGTAGCATATCTTATGCTGCCTTAAACTACAGTTTCAAAGCAGGTGACACTATGTATGATATGTCAGTAACCAAATACCAAAATCTTACTACTTATCAATCTGTTGAGGCTGTTAATCCCACAGTTGAAGCAACCAAAATTGCTATAGGACAGACCATAAAATTCCCAATTTTTTGCAAGTGTCCAAACACAAGAAAAAATCAACCAAGACTACTCATAACTTATGTTTTTCAGCCTAATGATAACATTTCTTCTATCGCATCAAGATTCCGGATAACCCCACAATCCATAACACAAATGAATGGAAATAATATCAAGATTCTTGATACCATTTTCATCCCTCTTTCGAATCTACCTAATCTTACACGGCCAGCATCTTCAAACACCCCACCACCACCACCACCACCCACAGCACCAGCTCCAGTAATTCAAGAAAATGACAGAAAAGGGACTGTCATTGGGTTGGCAATTGGTTTAGGGGTTTGTGGGCTGATTTTGATTTTGATTCTTGGTTTGTTTTACAAGGAGAAAACAGTAAAGAGAGAAAAGTATAGTGATATAGAAAGACAAAAAAGTTTGTATGTTGGATCAAAAAAGGGGTCTATTGTTGATAAAGATGTTGAAGTGAATTTGATGGCTGATTTATCAGACTGTTTGGATAAGTATAAAATGTATAAAATGGAACAACTTTGGGAAGCAACAAATGGATTTGATGAAGAGTGTTTGATTCAAGGGTCTGTGTATAAAGGAACAATTGATGGAGAAGTGTTAGCAATCAAGAAAATGAAATGGAATGCCCGTGAAGAACTCAAAATCCTGTGA
>Sper-LA1336_haplotype1_LYK8
ATGATAACAAAACCAATATTTGGTTTTTCACTTCTTATTTTCATATCATTCATATTCAACCAAAACATATGTTATGCACAAAACCCACCAAGCATAACAGGATATACTTGTAATCCCAACCAATTCAATCCATGTCAAACTTATGTGTTATACAGAGCTAGAGGACCACAGTTTCTTGATTTAGCCTCAATTGGTGATCTTTTTTCAGTAAGTAGGCTAATGATTGCAAATCCTAGTAATATTTCCAACCCAAACACAACTCTTGTAAATGATCAACCCCTTTTTGTCCCCATCAAATGTTCTTGCAACAACATCAACTCAACTTTTGGTAGCATATCTTATGCTGCCTTAAACTACAGTTTCAAAGCAGGTGACACTATGTATGATATGTCAGTAACCAAATACCAAAATCTTACTACTTATCAATCTGTTGAGGCTGTTAATCCCACAGTTGAAGCAACCAAAATTGCTATAGGACAGACCATAAAATTCCCAATTTTTTGCAAGTGTCCAAACACAAGAAAAAATCAACCAAGACTACTCATAACTTATGTTTTTCAGCCTAATGATAACATTTCTTCTATCGCATCAAGATTCCGGATAACCCCACAATCCATAACACAAATGAATGGAAATAATATCAAGATTCTTGATACCATTTTCATCCCTCTTTCGAATCTACCTAATCTTACACGGCCAGCATCTTCAAACACCCNNNNNNNNNNNNNACCACCCACAGCACCAGCTCCAGTAATTCAAGACAATGACAGAAAAGGGACTGTCATTGAGTTAGCAATTGGTTTAGGGGTTTGTGGGCTGCTGTTGATTTTGATTCTTGGTTTGTTTTACAAGGAGAAAACAGTAAAGAGAGAAAAGTATAGTGATATAGAAAGACAAAAAAGTTTGTATGTTGGATCAAAAAAGGGGTCTATTGTTGATAAAGATGTTGAAGTGAATTTGATGGCTGATTTATCAGACTGTTTGGATAAGTATAAAATGTATAAAATGGAACAACTTTGGGAAGCAACAAATGGATTTGATGAAGAGTGTTTGATTCAAGGGTCTGTGTATAAAGGAACAATTGATGGAGAAGTGCTAGCAATCAAGAAAATGAAATGGAATGCCCGTGAAGAACTCAAAATCCTNNNN
>Sper-LA1474_haplotype1_LYK8
ATGATAACAAAACCAATATTTGGTTTTTCACTTCTTATTTTCATATCATTCATATTCAACCAAAACATATGTTATGCACAAAACCCACCAAGCATAACAGGATATACTTGTAATCCCAACCAATTCAATCCATGTCAAACTTATGTGTTATACAGAGCTAGAGGACCACAGTTTCTTGATTTAGCCTCAATTGGTGATCTTTTTTCAGTAAGTAGGCTAATGATTGCAAATCCTAGTAATATTTCCAACCCAAACACAACTCTTGTAAATGATCAACCCCTTTTTGTCCCCATCAAATGTTCTTGCAACAACATCAACTCAACTTTTGGTAGCATATCTTATGCTGCCTTAAACTACAGTTTCAAAGCAGGTGACACTATGTATGATATGTCAGTAACCAAATACCAAAATCTTACTACTTATCAATCTGTTGAGGCTGTTAATCCCACAGTTGAAGCAACCAAAATTGCTATAGGACAGACCATAAAATTCCCAATTTTTTGCAAGTGTCCAAACACAAGAAAAAATCAACCAAGACTACTCATAACTTATGTTTTTCAGCCTAATGATAACATTTCTTCTATCGCATCAAGATTCCGGATAACCCCACAATCCATAACACAAATGAATGGAAATAATATCAAGATTCTTGATACCATTTTCATCCCTCTTTCGAATCTACCTAATCTTACACGGCCAGCATCTTCAAACACCCCACCACCACCACCACCACCCACAGCACCAGCTCCAGTAATTCAAGAAAATGACAGAAAAGGGACTGTCATTGAGTTAGCAATTGGTTTAGGGGTTTGTGGGCTGCTGTTGATTTTGATTCTTGGTTTGTTTTACAAGGAGAAAACAGTAAAGAGAGAAAAGTATAGTGATATAGAAAGACAAAAAAGTTTGTATGTTGGATCAAAAAAGGGGTCTATTGTTGATAAAGATGTTGAAGTGAATTTGATGGCTGATTTATCAGACTGTTTGGATAAGTATAAAATGTATAAAATGGAACAACTTTGGGAAGCAACAAATGGATTTGATGAAGAGTGTTTGATTCAAGGGTCTGTGTATAAAGGAACAATTGATGGAGAAGTGTTAGCAATCAAGAAAATGAAATGGAATGCCCGTGAAGAACTCAAAATCCTGTGA
>Sper-LA1616_haplotype1_LYK8
ATGATAACAAAACCAATTATTGGTTTTTCACTTCTTATTTTCATATCATTCATATTCAACCAAAACATATGTTATGCACAAAACCCACCAAGCATAACAGGATATACTTGTAATCCCAACCAATTCAATCCATGTCGAACTTATGTGTTATACAGAGCTAGAGGACCACAGTTTCTTGATTTAGCCTCAATTGGTGATCTTTTTTCAGTAAGTAGGCTAATGATTGCAAATCCTAGTAATATTTCCAACCCAAACACAACTCTTGTAAATGATCAACCCCTTTTTGTCCCCATCAAATGTTCTTGCAACAACATCAACTCAACTTTTGGTAGCATATCTTATGCTGGCTTAAACTACAGTTTCAAAGCAGGTGACACTATGTATGATATGTCAGTAACCAAATACCAAAATCTTACTACTTATCAATCTGTTGAGGCTGTTAATCCCACAGTTGAAGCAACCAAAATTGCTATAGGACAGACCATAAAATTCCCAATTTTTTGCAAGTGTCCAAACACAAGAAAAAATCAACCAAGACTACTCATAACTTATGTTTTTCAGCCTAATGATAACATTTCTTCTATCGCATCAAGATTCCGGATAACCCCACAATCCATAACACAAATGAATGGAAATAATATCAAGATTCTTGATACCATTTTCATCCCTCTTTCGAATCTACCTAATCTTACACGGCCAGCATCTTCAAACACCCCACCACCACCACCACCACCCACAGCACCAGCTCCAGTAATTCAAGAAAATGACAGAAAAGGGACTGTCATTGAGTTAGCAATTGGTTTAGGGGTTTGTGGGCTGCTGTTGATTTTGATTCTTGGTTTGTTTTACAAGGAGAAAACAGTAAAGAGAGAAAAGTATAGTGATATAGAAAGACAAAAAAGTTTGTATGTTGGATCAAAAAAGGGGTCTATTGTTGATAAAGATGTTGAAGTGAATTTGATGGCTGATTTATCAGACTGTTTGGATAAGTATAAAATGTATAAAATGGAACAACTTTGGGAAGCAACAAATGGATTTGATGAAGAGTGTTTGATTCAAGGGTCTGTGTATAAAGGAACAATTGATGGAGAAGTGTTAGCAATCAAGAAAATGAAATGGAATGCCCGTGAAGAACTCAAAATCCTGTGA
>Sper-LA1913_haplotype1_LYK8
ATGATAACAAAACCAATATTTGGTTTTTCACTTCTTATTTTCATATCATTCATATTCAACCAAAACATATGTTATGCACAAAACCCACCAAGCATAACAGGATATACTTGTAATCCCAACCAATTCAATCCATGTAAAACTTATGTGTTATACAGAGCTAGAGGACCACAGTTTCTTGATTTAGCCTCAATTGGTGATCTTTTTTCAGTAAGTAGGCTAATGATTGCAAATCCTAGTAATATTTCCAACCCAAACACAACTCTTGTAAATGATCAACCCCTTTTTGTCCCCATCAAATGTTCTTGCAACAACATCAACTCAACTTTTGGCAGCATATCTTATGCTGGCTTAAACTACAGTTTCAAAGCAGGTGACACTATGTATGATATGTCAGTAACCAAATACCAAAATCTTACTACTTATCAATCTGTTGAGGCTGTTAATCCCACAGTTGAAGCAACCAAAATTGCTATAGGACAGACCATAAAATTCCCAATTTTTTGCAAGTGTCCAACCACAAGACAAAATCAACCAAGACTACTCATAACTTATGTTTTTCAGCCTAATGATAACATTTCTTCTATCGCATCAAGATTCCGGATAACCCCACGATCCATAACACAAATGAATGGAAATAATATCAAGATTCTTGATACCATTTTCATCCCTCTTTCGAATCTACCTAATCTTACACGGCCAGCATCTTCAAACACCCCACCACCACCACCACCACCCACAGCACCAGCTCCAGTAATTCAAGAAAATGACAGAAAAGGGACTGTCATTGAGTTAGCAATTGGTTTAGGGGTTTGTGGGCTGCTGTTGATTTTGATTCTTGGTTTGTTTTACAAGGAGAAAACAGTAAAGAGAGAAAAGTATAGTGATATAGAAAGACAAAAAAGTTTGAATGTTGGATCAAAAAAGGGGTCTATTGTTGATAAAGATGTTGAAGTGAATTTGATGGCTGATTTATCAGACTGTTTGGATAAGTACAAAATGTATAAGATGGAACAACTTTGGGAAGCAACAAATGGATTTGATGAAGAGTGTTTGATTCAAGGGTCTGTGTATAAAGGAACAATTGATGGAGAAGTGTTAGCAATCAAGAAAATGAAATGGAATGCCCGTGAAGAACTCAAAATCCTGTGA
>Sper-LA1951_haplotype1_LYK8
ATGATAACAAAACCAATATTTGGTTTTTCACTTCTTATTTTCATATCATTCATATTCAACCAAAACATATGTTATGCACAAAACCCACCAAGCACAACAGGATATACTTGTAATCCCAACCAATTCAATCCATGTCGAACTTATGTGTTATACAGAGCTAGAGGACCACAGTTTCTTGATTTAGCCTCAATTGGTGATCTTTTTTCAGTAAGTAGGCTAATGATTGCAAATCCTAGTAATATTTCCAACCCAAACACAACTCTTGTAAATGATCAACCCCTTTTTGTCCCCATCAAATGTTCTTGCAACAACATCAACTCAACTTTTGGTAGCATATCTTATGCTGCCTTAAACTACAGTTTCAAAGCAGGTGACACTATGTATGATATGTCAGTAACCAAATACCAAAATCTTACTACTTATCAATCTGTTGAGGCTGTTAATCCCACAGTTGAAGCAACCAAAATTGCTATAGGACAGGCCATAAAATTCCCAATTTTTTGCAAGTGTCCAAACACAAGAAAAAATCAACCAAGACTACTCATAACTTATGTTTTTCAGCCTAATGATAACATTTCTTCTATCGCATCAAGATTCCGGATAACCCCACAATCCATAACACAAATGAATGGAAATAATATCAAGATTCTTGATACCATTTTCATCCCTCTTTCGAATCTACCTAATCTTACACGGCCAGCATCTTCAAACACCCCACCACCACCACCACCACCCACAGCACCAGCTCCAGTAATTCAAGAAAATGACAGAAAAGGGACTGTCATTGGGTTAGCAATTGGTTTAGGGGTTTGTGGGCTGCTGTTGATTTTGATTCTTGGTTTGTTTTACAGGGAGAAAACAGTAAAGAGAGAAAAGTATAGTGATATAGAAAGACAAAAAAGTTTGTATGTTGGATCAAAAAAGGGGTCTATTGTTGATAAAGATGTTGAAGTGAATTTGATGGCTGATTTATCAGACTGTTTGGATAAGTATAAAATGTATAAAATGGAACAACTTTGGGAAGCAACAAATGGATTTGATGAAGAGTGTTTGATTCAAGGGTCTGTGTATAAAGGAACAATTGATGGAGAAGTGTTAGCAATCAAGAAAATGAAATGGAATGCCCGTGAAGAACTCAAAATCCTGTGA
>Sper-LA1954_haplotype1_LYK8
ATGATAACAAAACCAATATTTGGTTTTTCACTTCTTATTTTCATATCATTCATATTCAACCAAAACATATGTTATGCACAAAACCCACCAAGCATAACAGGATATACTTGTAATCCCAACCAATTCAATCCATGTCAAACTTATGTGTTATACAGAGCTAGAGGACCACAGTTTCTTGATTTAGCCTCAATTGGTGATCTTTTTTCAGTAAGTAGGCTAATGATTGCAAATCCTAGTAATATTTCCAACCCAAACACAACTCTTGTAAATGATCAACCCCTTTTTGTCCCCATCAAATGTTCTTGCAACAACATCAACTCAACTTTTGGTAGCATATCTTATGCTGCCTTAAACTACAGTTTCAAAGCAGGTGACACTATGTATGATATGTCAGTAACCAAATACCAAAATCTTACTACTTATCAATCTGTTGAGGCTGTTAATCCCACAGTTGAAGCAACCAAAATTGCTATAGGACAGACCATAAAATTCCCAATTTTTTGCAAGTGTCCAAACACAAGAAAAAATCAACCAAGACTACTCATAACTTATGTTTTTCAGCCTAATGATAACATTTCTTCTATCGCATCAAGATTCCGGATAACCCCACAATCCATAACACAAATGAATGGAAATAATATCAAGATTCTTGATACCATTTTCATCCCTCTTTCGAATCTACCTAATCTTACACGACCAGCATCTTCAAACACCCCACCACCACCACCACCACCCACAGCACCAGCTCCAGTAATTCAAGAAAATGACAGAAAAGGGACTGTCATTGAGTTAGCAATTGGTTTAGGGGTTTGTGGGCTGCTGTTGATTTTGATTCTTGGTTTGTTTTACAAGGAGAAAACAGTAAAGAGAGAAAAGTATAGTGATATAGAAAGACAAAAAAGTTTGTATGTTGGATCAAAAAAGGGGTCTATTGTTGATAAAGATGTTGAAGTGAATTTGATGGCTGATTTATCAGACTGTTTGGATAAGTATAAAATGTATAAAATGGAACAACTTTGGGAAGCAACAAATGGATTTGATGAAGAGTGTTTGATTCAAGGGTCTGTGTATAAAGGAACAATTGATGGAGAAGTGTTAGCAATCAAGAAAATGAAATGGAATGCCCGTGAAGAACTCAAAATCCTGTGA
>Sper-LA2732_haplotype1_LYK8
ATGATAACAAAACCAATATTTGGTTTTTCACTTCTTATTTTCATATCATTCATATTCAACCAAAACATATGTTATGCACAAAACCCACCAAGCATAACAGGATATACTTGTAATCCCAACCAATTCAATCCATGTCAAACTTATGTGTTATACAGAGCTAGAGGACCACAGTTTCTTGATTTAGCCTCAATTGGTGATCTTTTTTCAGTAAGTAGGCTAATGATTGCAAATCCTAGTAATATTTCCAACCCAAACACAACTCTTGTAAATGATCAACCCCTTTTTGTCCCCATCAAATGTTCTTGCAACAACATCAACTCAACTTTTGGTAGCATATCTTATGCTGCCTTAAACTACAGTTTCAAAGCAGGTGACACTATGTATGATATGTCAGTAACCAAATACCAAAATCTTACTACTTATCAATCTGTTGAGGCTGTTAATCCCACAGTTGAAGCAACCAAAATTGCTATAGGACAGACCATAAAATTCCCAATTTTTTGCAAGTGTCCAAACACAAGAAAAAATCAACCAAGACTACTCATAACTTATGTTTTTCAGCCTAATGATAACATTTCTTCTATCGCATCAAGATTCCGGATAACCCCACAATCCATAACACAAATGAATGGAAATAATATCAAGATTCTTGATACCATTTTCATCCCTCTTTCGAATCTACCTAATCTTACACGGCCAGCATCTTCAAACACCCCACCACCACCACCACCACCCACAGCACCAGCTCCAGTAATTCAAGAAAATGACAGAAAAGGGACTGTCATTGAGTTAGCAATTGGTTTAGGGGTTTGTGGGCTGCTGTTGATTTTGATTCTTGGTTTGTTTTACAAGGAGAAAACAGTAAAGAGAGAAAAGTATAGTGATATAGAAAGACAAAAAAGTTTGTATGTTGGATCAAAAAAGGGGTCTATTGTTGATAAAGATGTTGAAGTGAATTTGATGGCTGATTTATCAGACTGTTTGGATAAGTATAAAATGTATAAAATGGAACAACTTTGGGAAGCAACAAATGGATTTGATGAAGAGTGTTTGATTCAAGGGTCTGTGTATAAAGGAACAGTTGATGGAGAAGTGTTAGCAATCAAGAAAATGAAATGGAATGCCCGTGAAGAACTCAAAATCCTNNNN
>Sper-LA2744_haplotype1_LYK8
ATGATAACAAAACCAATATTTGGTTTTTCACTTCTTATTTTCATATCATTCATATTCAACCAAAACATATGTTATGCACAAAACCCACCAAGCATAACAGGATATACTTGTAATCCCAACCAATTCAATCCATGTCAAACTTATGTGTTATACAGAGCTAGAGGACCACAGTTTCTTGATTTAGCCTCAATTGGTGATCTTTTTTCAGTAAGTAGGCTAATGATTGCAAATCCTAGTAATATTTCCAACCCAAACACAACTCTTGTAAATGATCAACCCCTTTTTGTCCCCATCAAATGTTCTTGCAACAACATCAACTCAACATTTGGTAGCATATCTTATGCTGCCTTAAACTACAGTTTCAAAGCAGGTGACACTATGTATGATATGTCAGTAACCAAATACCAAAATCTTACTACTTATCAATCTGTTGAGGCTGTTAATCCCACAGTTGAAGCAACCAAAATTGCTATAGGACAGACCATAAAGTTCCCAATTTTTTGCAAGTGTCCAAACACAAGACAAAATCAACCAAGACTACTCATAACTTATGTTTTTCAGCCTAATGATAACATTTCTTCTATCGCATCAAGATTCCGGATAACCCCACGATCCATAACACAAATGAATGGAAATAATATCAAGATTCTTGATACCATTTTCATCCCTCTTTCGAATCTACCTAATCTTACACGGCCAGCATCTTCAAACACCCCACCACCACCACCACCACCCACAGCACCAGCTCCAGTAATTCAAGAAAATGACAGAAAAGGGACTGTCATTGAGTTAGCAATTGGTTTAGGGGTTTGTGGGCTGCTGTTGATTTTGATTCTTGGTTTGTTTTACAAGGAGAAAACAGTAAAGAGAGAAAAGTATAGTGATATAGAAAGACAAAAAAGTTTGTATGTTGGATCAAAAAAGGGGTCTATTGTTGATAAAGATGTTGAAGTGAATTTGATGGCTGATTTATCAGACTGTTTGGATAAGTATAAAATGTATATAATGGAACAACTTTGGGAAGCAACAAATGGATTTGATGAAGAGTATTTGATTCAAGGGTCTGTGTATAAAGGAACAATTGATGGAGAAGTGTTAGCAATCAAGAAAATGAAATGGAATGCCCGTGAAGAACTCAAAATCCTGTGA
>Sper-LA2834_haplotype1_LYK8
ATGATAACAAAACCACTATTTGGTTTTTCACTTCTTATTTTCATATCATTCATATTCAACCAAAACATATGTTATGCACAAAACCCACCAAGCATAACAGGATATACTTGTAATCCCAACCAATTCAATCCATGTCAAACTTATGTGTTATACAGAGCTAGAGGACCACAGTTTCTTGATTTAGCCTCAATTGGTGATCTTTTTTCAGTAAGTAGGCTAATGATTGCAAATCCTAGTAATATTTCCAACCCAAACACAACTCTTGTAAATGATCAACCCCTTTTTGTCCCCATCAAATGTTCTTGCAACAACATCAACTCAACTTTTGGTAGCATATCTTATGCTGCCTTAAACTACAGTTTCAAAGCAGGTGACACTATGTATGATATGTCAGTAACCAAATACCAAAATCTTACTACTTATCAATCTGTTGAGGCTGTTAATCCCACAGTTGAAGCAACCAAAATTGCTATAGGACAGACCATAAAATTCCCAATTTTTTGCAAGTGTCCAAACACAAGAAAAAATCAACCAAGACTACTCATAACTTATGTTTTTCAGCCTAATGATAACATTTCTTCTATCGCATCAAGATTCCGGATAACCCCACAATCCATAACACAAATGAATGGAAATAATATCAAGATTCTTGATACCATTTTCATCCCTCTTTCGAATCTACCTAATCTTACACGGCCAGCATCTTCAAACACCCCACCACCACCACCACCACCCACAGCACCAGCTCCAGTAATTCAAGAAAATGACAGAAAAGGGACTGTCATTGAGTTAGCAATTGGTTTAGGGGTTTGTGGGCTGCTGTTGATTTTGATTCTTGGTTTGTTTTACAAGGAGAAAACAGTAAAGAGAGAAAAGTATAGTGATATAGAAAGACAAAAAAGTTTGTATGTTGGATCAAAAAAGGGGTCTATTGTTGATAAAGATGTTGAAGTGAATTTGATGGCTGATTTATCAGACTGTTTGGATAAGTATAAAATGTATAAAATGGAACAACTTTGGGAAGCAACAAATGGATTTGATGAAGAGTGTTTGATTCAAGGGTCTGTGTATAAAGGAACAATTGATGGAGAAGTGTTAGCAATCAAGAAAATGAAATGGAATGCCCGTGAAGAACTCAAAATCCTGTGA
>Sper-LA2964_haplotype1_LYK8
ATGATAACAAAACCAATATTTGGTTTTTCACTTCTTATTTTCATATCATTCATATTCAACCAAAACATATGTTATGCACAAAACCCACCAAGCATAACAGGATATACTTGTAATCCCAACCAATTCAATCCATGTCAAACTTATGTGTTATACAGAGCTAGAGGACCACAGTTTCTTGATTTAGCCTCAATTGGTGATCTTTTTTCAGTAAGTAGGCTAATGATTGCAAATCCTAGTAATATTTCCAACCCAAACACAACTCTTGTAAATGATCAACCCCTTTTTGTCCCCATCAAATGTTCTTGCAACAACATCAACTCAACTTTTGGTAGCATATCTTATGCTGCCTTAAACTACAGTTTCAAAGCAGGTGACACTATGTATGATATGTCAGTAACCAAATACCAAAATCTTACTACTTATCAATCTGTTGAGGCTGTTAATCCCACAGTTGAAGCAACCAAAATTGCTATAGGACAGACCATAAAATTCCCAATTTTTTGCAAGTGTCCAAACACAAGAAAAAATCAACCAAGACTACTCATAACTTATGTTTTTCAGCCTAATGATAACATTTCTTCTATCGCATCAAGATTCCGGATAACCCCACAATCCATAACACAAATGAATGGAAATAATATCAAGATTCTTGATACCATTTTCATCCCTCTTTCGAATCTACCTAATCTTACACGGCCAGCATCTTCAAACACCCCACCACCACCACCACCACCCACAGCACCAGCTCCAGTAATTCAAGAAAATGACAGAAAAGGGACTGTCATTGGGTTGGCAATTGGTTTAGGGGTTTGTGGGCTGATTTTGATTTTGATTCTTGGTTTGTTTTACAAGGAGAAAACAGTAAAGAGAGAAAAGTATAGTGATATAGAAAGACAAAAAAGTTTGTATGTTGGATCAAAAAAGGGGTCTATTGTTGATAAAGATGTTGAAGTGAATTTGATGGCTGATTTATCAGACTGTTTGGATAAGTATAAAATGTATAAAATGGAACAACTTTGGGAAGCAACAAATGGATTTGATGAAGAGTGTTTGATTCAAGGGTCTGTGTATAAAGGAACAATTGATGGAGAAGTGTTTGCAATCAAGAAAATGAAGTGGAATGCCCGTGAAGAACTCAAAATCCTGTGA
>Sper-LA3218_haplotype1_LYK8
ATGATAACAAAACCAATATTTGGTTTTTCACTTCTTATTTTCATATCATTCATATTCAACCAAAACATATGTTATGCACAAAACCCACCAAGCATAACAGGATATACTTGTAATCCCAACCAATTCAATCCATGTCAAACTTATGTGTTATACAGAGCTAGAGGACCACAGTTTCTTGATTTAGCCTCAATTGGTGATCTTTTTTCAGTAAGTAGGCTAATGATTGCAAATCCTAGTAATATTTCCAACCCAAACACAACTCTTGTAAATGATCAACCCCTTTTTGTCCCCATCAAATGTTCTTGCAACAACATCAACTCAACTTTTGGTAGCATATCTTATGCTGCCTTAAACTACAGTTTCAAAGCAGGTGACACTATGTATGATATGTCAGTAACCAAATACCAAAATCTTACTACTTATCAATCTGTTGAGGCTGTTAATCCCACAGTTGAAGCAACCAAAATTGCTATAGGACAGACCATAAAATTCCCAATTTTTTGCAAGTGTCCAAACACAAGAAAAAATCAACCAAGACTACTCATAACTTATGTTTTTCAGCCTAATGATAACATTTCTTCTATCGCATCAAGATTCCGGATAACCCCACAATCCATAACACAAATGAATGGAAATAATATCAAGATTCTTGATACCATTTTCATCCCTCTTTCGAATCTACCTAATCTTACACGGCCAGCATCTTCAAACACCCCACCACCACCACCACCACCCACAGCACCAGCTCCAGTAATTCAAGAAAATGACAGAAAAGGGACTGTCATTGGGTTGGCAATTGGTTTAGGGGTTTGTGGGCTGATTTTGATTTTGATTCTTGGTTTGTTTTACAAGGAGAAAACAGTAAAGAGAGAAAAGTATAGTGATATAGAAAGACAAAAAAGTTTGTATGTTGGATCAAAAAAGGGGTCTATTGTTGATAAAGATGTTGAAGTGAATTTGATGGCTGATTTATCAGACTGTTTGGATAAGTATAAAATGTATAAAATGGAACAACTTTGGGAAGCAACAAATGGATTTGATGAAGAGTGTTTGATTCAAGGGTCTGTGTATAAAGGAACAATTGATGGAGAAGTGTTAGCAATCAAGAAAATGAAATGGAATGCCCGTGAAGAACTCAAAATCCTGTGA
>Sper-LA3636_haplotype1_LYK8
ATGATAACAAAACCAATATTTGGTTTTTCACTTCTTATTTTCATATCATTCATATTCAACCAAAACATATGTTATGCACAAAACCCACCAAGCATAACAGGATATACTTGTAATCCCAACCAATTCAATCCATGTCAAACTTATGTGTTATACAGAGCTAGAGGACCACAGTTTCTTGATTTAGCCTCAATTGGTGATCTTTTTTCAGTAAGTAGGCTAATGATTGCAAATCCTAGTAATATTTCCAACCCAAACACAACTCTTGTAAATGATCAACCCCTTTTTGTCCCCATCAAATGTTCTTGCAACAACATCAACTCAACATTTGGTAGCATATCTTATGCTGCCTTAAACTACAGTTTCAAAGCAGGTGACACTATGTATGATATGTCAGTAACCAAATACCAAAATCTTACTACTTATCAATCTGTTGAGGCTGTTAATCCCACAGTTGAAGCAACCAAAATTGCTATAGGACAGACCATAAAATTCCCAATTTTTTGCAAGTGTCCAAACACAAGAAAAAATCAACCAAGACTACTCATAACTTATGTTTTTCAGCCTAATGATAACATTTCTTCTATCGCATCAAGATTCCGGATAACCCCACAATCCATAACACAAATGAATGGAAATAATATCAAGATTCTTGATACCATTTTCATCCCTCTTTCGAATCTACCTAATCTTACACGACCAGCATCTTCAAACACCCCACCACCACCACCACCACCCACAGCACCAGCTCCAGTAATTCAAGAAAATGACAGAAAAGGCACTGTCATTGAGTTAGCAATTGGTTTAGGGGTTTGTGGGCTGCTGTTGATTTTGATTCTTGGTTTGTTTTACAAGGAGAAAACAGTAAAGAGAGAAAAGTATAGTGATATAGAAAGACAAAAAAGTTTGTATGTTGGATCAAAAAAGGGGTCTATTGTTGATAAAGATGTTGAAGTGAATTTGATGGCTGATTTATCAGACTGTTTGGATAAGTATAAAATGTATATAATGGAACAACTTTGGGAAGCAACAAATGGATTTGATGAAGAGTGTTTGATTCAAGGGTCTGTGTATAAAGGAACAATTGATGGAGAAGTGTTAGCAATCAAGAAAATGAAATGGAATGCCCGTGAAGAACTCAAAATCCTGTGA
>Sper-LA4125_haplotype1_LYK8
ATGATAACAAAACCACTATTTGGTTTTTCACTTGTTATTTTCATATCATTCATATTCAACCAAAACATATGTTATGCACAAAACCCACCAAGCATAACAGGATATACTTGTAATCCCAACCAATTCAATCCATGTCAAACTTATGTGTTATACAGAGCTAGAGGACCACAGTTTCTTGATTTAGCCTCAATTGGTGATCTTTTTTCAGTAAGTAGGCTAATGATTGCAAATCCTAGTAATATTTCCAACCCAAACACAACTCTTGTAAATGATCAACCCCTTTTTGTCCCCATCAAATGTTCTTGCAACAACATCAACTCAACTTTTGGTAGCATATCTTATGCTGCCTTAAACTACAGTTTCAAAGCAGGTGACACTATGTATGATATGTCAGTAACCAAATACCAAAATCTTACTACTTATCAATCTGTTGAGGCTGTTAATCCCACAGTTGAAGCAACCAAAATTGCTATAGGACAGACCATAAAATTCCCAATTTTTTGCAAGTGTCCAAACACAAGAAAAAATCAACCAAGACTACTCATAACTTATGTTTTTCAGCCTAATGATAACATTTCTTCTATCGCATCAAGATTCCGGATAACCCCACAATCCATAACACAAATGAATGGAAATAATATCAAGATTCTTGATACCATTTTCATCCCTCTTTCGAATCTACCTAATCTTACACGGCCAGCATCTTCAAACACCCCACCACCACCACCACCGCCCACAGCACCAGCTCCAGTAATTCAAGAAAATGACAGAAAAGGGACTGTCATTGAGTTAGCAATTGGTTTAGGGGTTTGTGGGCTGCTGTTGATTTTGATTCTTGGTTTGTTTTACAAGGAGAAAACAGTAAAGAGAGAAAAGTATAGTGATATAGAAAGACAAAAAAGTTTGTATGTTGGATCAAAAAAGGGGTCAATTGTTGATAAAGATGTTGAAGTGAATTTGATGGCTGATTTATCAGACTGTTTGGATAAGTATAAAATGTATAAAATGGAACAACTTTGGGAAGCAACAAATGGATTTGATGAAGAGTGTTTGATTCAAGGGTCTGTGTATAAAGGAACAATTGATGGAGAAGTGTTAGCAATCAAGAAAATGAAATGGAATGCCCGTGAAGAACTCAAAATCCTGTGA
