# Supplementary material for: The evolutionary history of LysM-RLKs (LYKs/LYRs) in wild tomatoes
Source: BMC Evol Biol. 2019 Jul 11;19:141. doi: 10.1186/s12862-019-1467-3 (PMC6625017; doi:10.1186/s12862-019-1467-3)
Supplement: Supplementary file 4 — Phylogeny from Additional file 3 in Newick format. (NWK 7 kb) [file 12862_2019_1467_MOESM4_ESM.nwk]

((((SlLYK3:0.27716203,(LjLYS4:0.23756711,LjLYS5:0.08346854)98:0.08874201)86:0.09351851,AtLYK3:0.22185601)100:0.68444018,(((LjLYS3:0.16723192,MtLYK10:0.13192822)100:0.30729395,SlLYK14:0.33102532)98:0.19180930,OsLYK1:0.48536506)100:0.46579650)100:0.37327043,(SlLYK11:0.38058229,((((MtLYK9:0.12521068,LjLYS6:0.11845185)100:0.13251523,((MtLYK7:0.27887583,((LjLYS1:0.20225455,MtLYK6:0.31950294)99:0.11373525,(LjLYS2:0.27846799,(MtLYK1:0.18781143,(MtLYK5:0.12873703,MtLYK4:0.30818976)62:0.06188220)97:0.12300128)97:0.20683402)57:0.06960894)76:0.09669478,(LjNFR1:0.13832215,(MtLYK3:0.11248738,MtLYK2:0.16344686)96:0.06168990)100:0.33164745)64:0.04501444)95:0.12848795,(SlLYK13:0.56624002,SlLYK1:0.24994458)62:0.08835377)54:0.08363075,(SlLYK12:0.30025495,(LjLYS7:0.18429326,MtLYK8:0.16033422)99:0.16863983)26:0.05965039)27:0.09183370)100:0.90209607,((((LjLYS15:0.60098308,SlLYK15:0.46713866)100:0.97218146,((AtLYK2:0.71570169,(LjLYS16:0.35822410,SlLYK2:0.35367942)89:0.17446917)100:0.96984498,((OsLYK5:0.81250497,(SlLYK10:0.45177504,((MtLYR1:0.29546971,LjLYS11:0.12537127)100:0.20172725,(LjNFR5:0.19034810,MtNFP:0.20430427)84:0.07901367)100:0.29253623)85:0.16546380)100:0.30541751,(SlLYK9:0.07839095,SlLYK8:0.07661912)100:0.80428245)100:0.42310480)31:0.09935364)46:0.16809088,(((SlLYK7:0.64787747,(MtLYR2:0.51709984,SlLYK6:0.49961743)66:0.10530021)100:0.38910681,(AtLYK4:0.65800594,((LjLYS12:0.21371382,MtLYR3:0.20442682)100:0.27021463,SlLYK4:0.42060551)96:0.14471644)98:0.20095407)69:0.17028360,((AtLYK5:0.51206673,(MtLYR4:0.17402156,((LjLYS14:0.02023017,LjLYS13:0.04283519)100:0.14389152,MtLYR7:0.43849154)51:0.06787596)100:0.21513152)99:0.21149382,(OsLYK6:0.91342444,((OsLYK2:0.31379950,OsLYK3:0.56377387)65:0.10159350,OsLYK4:0.30694028)99:0.19314992)66:0.23865588)51:0.12469248)67:0.19240667)52:0.17245539,(((XP_022752410_Durio_zibethinus:0.03895323,XP_022752409_Durio_zibethinus:0.04230637)100:0.10349357,((XP_007015316_Theobroma_cacao:0.00326582,EOY32935_Theobroma_cacao:0.00502359)100:0.03307818,XP_021278790_Herrania_umbratica:0.05209265)100:0.05240119)100:0.20706257,(((XP_006480433_Citrus_sinensis:0.00000100,ESR41836_Citrus_clementina:0.02303098)100:0.10775488,((KDO54051_Citrus_sinensis:0.00176194,(XP_006428597_Citrus_clementina:0.00000100,XP_006480434_Citrus_sinensis:0.00000100)99:0.00000100)100:0.04303210,KDO37944_Citrus_sinensis:0.06681531)100:0.06274863)100:0.21402956,(((PKI55507_Punica_granatum:0.36306200,(((XP_018717605_Eucalyptus_grandis:0.08750514,KCW59022_Eucalyptus_grandis:0.07686698)88:0.03720487,((XP_010070126_Eucalyptus_grandis:0.00000100,KCW58722_Eucalyptus_grandis:0.00871748)100:0.11311842,(KCW58721_Eucalyptus_grandis:0.04186696,(((KCW59016_Eucalyptus_grandis:0.00410666,XP_010026289_Eucalyptus_grandis:0.00000100)100:0.02884105,(KCW59017_Eucalyptus_grandis:0.00000100,XP_010026290_Eucalyptus_grandis:0.00000100)100:0.03245970)47:0.00802142,(XP_010040652_Eucalyptus_grandis:0.01737414,KCW59019_Eucalyptus_grandis:0.01014733)100:0.03228909)51:0.01085849)98:0.06864300)57:0.01437017)98:0.06017000,(KCW59021_Eucalyptus_grandis:0.21520217,(KCW58723_Eucalyptus_grandis:0.00000100,XP_010070127_Eucalyptus_grandis:0.01232567)100:0.10805851)47:0.02753421)100:0.31019658)95:0.16807195,(((XP_012085904_Jatropha_curcas:0.15418904,XP_021657000_Hevea_brasiliensis:0.12721380)62:0.03148603,XP_015572172_Ricinus_communis:0.14679246)74:0.02808449,(((XP_012085903_Jatropha_curcas:0.00000100,KDP26859_Jatropha_curcas:0.00000100)100:0.09471207,XP_012081874_Jatropha_curcas:0.15115392)100:0.20071142,(EEF47413_Ricinus_communis:0.13224040,((XP_021633377_Manihot_esculenta:0.00000100,OAY32284_Manihot_esculenta:0.00738832)100:0.10888716,XP_021645633_Hevea_brasiliensis:0.06815665)100:0.13694537)98:0.16124654)39:0.03302623)98:0.10781999)28:0.02799874,((XP_023879329_Quercus_suber:0.08204766,XP_023879346_Quercus_suber:0.04338970)100:0.21066090,((((((XP_021818351_Prunus_avium:0.00000100,XP_021818352_Prunus_avium:0.00000100)100:0.00588266,PQQ14868_Prunus_yedoensis_var_nudiflora:0.02355448)75:0.00300576,(XP_020420628_Prunus_persica:0.02104374,(XP_008218408_Prunus_mume:0.00000100,XP_008218407_Prunus_mume:0.00000100)100:0.00645718)68:0.00733778)100:0.09669244,((XP_009342982Pyrus_x_bretschneideri:0.00627460,XP_009337969_Pyrus_x_bretschneideri:0.00424836)100:0.01700887,((XP_017187442_Malus_domestica:0.00000100,(XP_017187440_Malus_domestica:0.00000100,XP_017180577_Malus_domestica:0.01799053)32:0.00000100)100:0.03527524,((XP_008370923_Malus_domestica:0.00000100,XP_008364066_Malus_domestica:0.00000100)94:0.00000100,XP_008355841_Malus_domestica:0.00000100)100:0.06254205)72:0.01132588)100:0.12327753)100:0.20907527,((XP_015875626_Ziziphus_jujuba:0.13513293,(XP_015875609_Ziziphus_jujuba:0.11215155,XP_015875602_Ziziphus_jujuba:0.24845691)98:0.05283092)100:0.11271669,(((EXC29895_Morus_notabilis:0.00000100,XP_024030992_Morus_notabilis:0.00000100)100:0.15394901,((ASM47214_Parasponia_rigida:0.00979892,(PON45469_Parasponia_andersonii:0.01704583,ASM47244_Parasponia_rugosa:0.00508701)65:0.00154603)100:0.01605990,(ASM47268_Trema_levigatum:0.01441478,ASM47295_Trema_orientale:0.01418947)81:0.00102389)100:0.15018637)99:0.08509568,((PON45465_Parasponia_andersonii:0.34989355,(XP_010111032_Morus_notabilis:0.23968352,((ASM47269_Trema_levigatum:0.01531881,(POO03013_Trema_orientale:0.00617300,ASM47296_Trema_orientale:0.00630791)100:0.02120710)100:0.10533257,(POO03015_Trema_orientale:0.00328461,(ASM47273_Trema_levigatum:0.02320530,ASM47300_Trema_orientale:0.00162383)41:0.00160197)100:0.18318105)99:0.06035578)100:0.09193743)48:0.04005746,((ASM47215_Parasponia_rigida:0.00157830,(PON45468_Parasponia_andersonii:0.01108375,ASM47245_Parasponia_rugosa:0.00314492)71:0.00154114)100:0.02112036,(ASM47270_Trema_levigatum:0.00480454,(POO03012_Trema_orientale:0.00312646,ASM47297_Trema_orientale:0.00312119)90:0.00615673)84:0.00791811)100:0.18942626)36:0.02560382)83:0.04668106)72:0.04559885)100:0.11238171,(((ASM47302_Trema_orientale:0.00731641,POO03009_Trema_orientale:0.00000100)100:0.40131597,(((XP_022987096_Cucurbita_maxima:0.06881634,XP_022961349_Cucurbita_moschata:0.04750383)100:0.38391532,(XP_022152101_Momordica_charantia:0.20122356,(XP_022152076_Momordica_charantia:0.09423142,XP_022152099_Momordica_charantia:0.08970907)100:0.17287282)76:0.06637595)100:0.33624986,XP_022152109_Momordica_charantia:0.47714824)100:0.26073615)79:0.08151909,((XP_016193969_Arachis_ipaensis:0.00213797,(XP_025693018_Arachis_hypogaea:0.00261056,XP_015961869_Arachis_duranensis:0.00587525)72:0.00541053)100:0.25112379,((XP_004492813_Cicer_arietinum:0.08761683,(MtLYR5:0.00896114,XP_024626338_Medicago_truncatula:0.00000100)100:0.12024261)100:0.08771576,(((XP_025648233_Arachis_hypogaea:0.36710142,(XP_015961872_Arachis_duranensis:0.01385754,XP_025649548_Arachis_hypogaea:0.01105634)78:0.04689856)100:0.17057890,(((XP_007139789_Phaseolus_vulgaris:0.16753192,XP_020234767_Cajanus_cajan:0.09369716)77:0.02952228,(((XP_003534529_Glycine_max:0.04886888,(KHN40451_Glycine_max:0.00376347,XP_003551679_Glycine_max:0.00000100)100:0.03741358)100:0.03575776,((XP_014496838_Vigna_radiata:0.01823486,XP_017416419_Vigna_angularis:0.01412661)100:0.02383989,XP_007139762_Phaseolus_vulgaris:0.04403763)100:0.04399955)54:0.01013524,(RDX81102_Mucuna_pruriens:0.04901493,(KYP47615_Cajanus_cajan:0.00000100,XP_020234769_Cajanus_cajan:0.00000100)100:0.06896679)27:0.00511559)74:0.02314741)91:0.04374175,((((BAT83555_Vigna_angularis:0.00000100,XP_017416418_Vigna_angularis:0.00000100)100:0.01730794,XP_022635654_Vigna_radiata:0.03843572)99:0.04477598,XP_007139761_Phaseolus_vulgaris:0.03824237)93:0.04765905,KRH00876_Glycine_max:0.11678831)94:0.07957297)74:0.02684694)28:0.02727014,(((MtLYR6:0.13320573,(GAU49433_Trifolium_pratense:0.02675663,PNX92568_Trifolium_pratense:0.03702775)100:0.03521569)100:0.04617404,(XP_012569142_Cicer_arietinum:0.05055798,XP_012569143_Cicer_arietinum:0.02648571)84:0.04829159)85:0.04371437,(LjLYS21:0.03044162,(LjLYS20:0.00155613,BAI79288_Lotus_japonicus:0.00000100)100:0.03880621)100:0.13445471)73:0.02959396)28:0.02220513)38:0.03788561)100:0.26202515)34:0.03832705)43:0.03515312)40:0.01840671)48:0.05800257)45:0.09227860)100:0.92188563)100:0.60479924);
