# Supplementary material for: The evolutionary history of LysM-RLKs (LYKs/LYRs) in wild tomatoes
Source: BMC Evol Biol. 2019 Jul 11;19:141. doi: 10.1186/s12862-019-1467-3 (PMC6625017; doi:10.1186/s12862-019-1467-3)
Supplement: Supplementary file 5 — Phylogeny from Fig. 2a in Newick Format. (NWK 6 kb) [file 12862_2019_1467_MOESM5_ESM.nwk]

(AtLYK1:0.36561667,((SlLYK1:0.37980016,SlLYK13:0.47745678)48:0.11691953,((SlLYK12:0.41132542,((MtLYK8:0.28646711,LjLYS7:0.34664633)65:0.13726755,SlLYK11:0.47056389)18:0.04807582)41:0.10390717,(((MtLYK9:0.21787241,LjLYS6:0.14906899)96:0.13991763,(LjNFR1:0.14732006,(MtLYK2:0.10337349,(MtLYK3:0.00937636,MtLYK4:0.04391847)100:0.21890127)98:0.14626836)99:0.33041873)20:0.03405534,(MtLYK7:0.20697724,((LjLYS2:0.31773056,(LjLYS1:0.17848725,MtLYK6:0.19609610)62:0.04131251)67:0.09397767,(MtLYK5:0.20308267,MtLYK1:0.21432948)56:0.06452951)83:0.13961633)43:0.06239320)40:0.13257626)15:0.03394350)31:0.15865491,(((SlLYK14:0.54959583,(LjLYS3:0.20385678,MtLYK10:0.21810815)95:0.27916941)96:0.43238536,OsLYK1:0.67636551)96:0.45806475,((AtLYK3:0.17733122,(SlLYK3:0.17728912,(LjLYS5:0.09645603,LjLYS4:0.11362392)97:0.14892863)95:0.17629546)100:1.12373006,((OsLYK6:0.59967815,((OsLYK2:0.29092658,OsLYK3:0.51797544)65:0.09721636,OsLYK4:0.27769376)51:0.09659953)67:0.17628703,((((SlLYK4:0.43180054,(MtLYR3:0.07752073,LjLYS12:0.18791031)94:0.13976947)66:0.16121113,((SlLYK7:0.33816679,(SlLYK6:0.41317572,MtLYR2:0.45569050)79:0.14734175)57:0.12823141,(((LjLYS15:0.47596658,SlLYK15:0.55743805)100:0.59602371,((AtLYK2:0.56542447,(SlLYK2:0.46942697,LjLYS16:0.22064759)77:0.20457493)100:0.52441199,((SlLYK9:0.10223626,SlLYK8:0.04720227)100:0.56248765,(OsLYK5:0.50997260,(((LjNFR5:0.22298840,(LjLYS11:0.10484677,MtLYR1:0.20285687)94:0.14296286)92:0.10345777,MtNFP:0.23090434)87:0.24696701,SlLYK10:0.36001796)30:0.12514051)66:0.26361094)98:0.45645545)61:0.26406012)33:0.17551191,AtLYK4:0.47463686)18:0.14218345)15:0.07267616)26:0.11239153,(AtLYK5:0.46944118,(MtLYR4:0.18079011,(LjLYS13:0.14073979,MtLYR7:0.32532498)93:0.10944339)75:0.10966798)85:0.12965414)6:0.07590433,((KCW59021_Eucalyptus_grandis:0.24387141,((((KCW58721_Eucalyptus_grandis:0.06975767,(((KCW59019_Eucalyptus_grandis:0.00000100,XP_010040652_Eucalyptus_grandis:0.00000100)100:0.05562726,XP_010026290_Eucalyptus_grandis:0.06385968)34:0.01344083,(KCW59016_Eucalyptus_grandis:0.00000100,XP_010026289_Eucalyptus_grandis:0.00000100)100:0.05851536)57:0.02959926)99:0.13692618,XP_010070126_Eucalyptus_grandis:0.25425933)54:0.03140249,(KCW59022_Eucalyptus_grandis:0.12662127,XP_018717605_Eucalyptus_grandis:0.20578184)98:0.12213393)40:0.03247510,KCW58723_Eucalyptus_grandis:0.21908664)60:0.10336715)94:0.14223014,(((XP_022752409_Durio_zibethinus:0.07969567,XP_022752410_Durio_zibethinus:0.09013332)98:0.10198898,(XP_007015316_Theobroma_cacao:0.07341125,XP_021278790_Herrania_umbratica:0.07041559)94:0.08406725)99:0.22567795,(PKI55507_Punica_granatum:0.44939787,(((KDO37944_Citrus_sinensis:0.22120717,(KDO54051_Citrus_sinensis:0.00690088,XP_006480434_Citrus_sinensis:0.00000100)100:0.05894692)78:0.09274169,(ESR41836_Citrus_clementina:0.00000100,XP_006480433_Citrus_sinensis:0.00000100)100:0.13655685)98:0.19629071,((((XP_012081874_Jatropha_curcas:0.22431405,XP_012085903_Jatropha_curcas:0.12328595)100:0.19575492,(EEF47413_Ricinus_communis:0.07667596,(XP_021645633_Hevea_brasiliensis:0.08963129,(XP_021633377_Manihot_esculenta:0.00612873,OAY32284_Manihot_esculenta:0.00000100)100:0.19085716)100:0.10671715)99:0.16134376)49:0.04127915,(XP_012085904_Jatropha_curcas:0.08142309,(XP_015572172_Ricinus_communis:0.12861773,XP_021657000_Hevea_brasiliensis:0.15084768)35:0.01961731)65:0.04676655)73:0.07155409,(((POO03009_Trema_orientale:0.00000100,ASM47302_Trema_orientale:0.01757784)100:0.32500783,(((XP_023879346_Quercus_suber:0.02376475,XP_023879329_Quercus_suber:0.10657066)99:0.19644074,((((XP_008355841_Malus_domestica:0.00000100,(XP_008364066_Malus_domestica:0.00000100,XP_008370923_Malus_domestica:0.00000100)61:0.00000100)100:0.08536381,((XP_017187442_Malus_domestica:0.00000100,XP_017180577_Malus_domestica:0.00000100)100:0.02790523,(XP_009337969_Pyrus_x_bretschneideri:0.00583246,XP_009342982Pyrus_x_bretschneideri:0.01174782)98:0.01782587)64:0.03239738)100:0.11615568,((XP_020420628_Prunus_persica:0.02271033,XP_008218407_Prunus_mume:0.00619349)73:0.01408694,(PQQ14868_Prunus_yedoensis_var_nudiflora:0.03435321,XP_021818351_Prunus_avium:0.00563858)80:0.00856994)94:0.06250716)100:0.13634002,((((((ASM47214_Parasponia_rigida:0.01117903,(ASM47244_Parasponia_rugosa:0.00000100,PON45469_Parasponia_andersonii:0.01671774)56:0.00552403)88:0.01673842,(ASM47268_Trema_levigatum:0.01649797,ASM47295_Trema_orientale:0.01099144)58:0.00000100)100:0.14606968,(XP_024030992_Morus_notabilis:0.00000100,EXC29895_Morus_notabilis:0.00000100)100:0.17051634)72:0.07484957,(XP_015875626_Ziziphus_jujuba:0.14962225,(XP_015875609_Ziziphus_jujuba:0.06778506,XP_015875602_Ziziphus_jujuba:0.36211869)98:0.08349081)94:0.09649850)27:0.01940976,(XP_010111032_Morus_notabilis:0.23248403,((POO03015_Trema_orientale:0.00874040,ASM47273_Trema_levigatum:0.02209076)100:0.22324275,((ASM47296_Trema_orientale:0.01665181,POO03013_Trema_orientale:0.00548503)100:0.03368555,ASM47269_Trema_levigatum:0.00000100)100:0.09765539)98:0.14558772)99:0.19108291)16:0.02748811,(ASM47245_Parasponia_rugosa:0.02045873,(ASM47297_Trema_orientale:0.00000100,ASM47270_Trema_levigatum:0.01136978)98:0.00252066)100:0.14700730)15:0.02649495)47:0.06870574)11:0.01130998,PON45465_Parasponia_andersonii:0.54622852)28:0.02408927)25:0.05612700,((XP_022152109_Momordica_charantia:0.60901470,((XP_022152099_Momordica_charantia:0.05033347,XP_022152076_Momordica_charantia:0.12487811)93:0.16227922,(XP_022152101_Momordica_charantia:0.27458583,(XP_022961349_Cucurbita_moschata:0.06927623,XP_022987096_Cucurbita_maxima:0.03200633)100:0.58437278)50:0.11629184)100:0.68806359)27:0.03458751,((XP_025693018_Arachis_hypogaea:0.00527751,XP_016193969_Arachis_ipaensis:0.00000100)100:0.24771741,((XP_004492813_Cicer_arietinum:0.13240597,MtLYR5:0.08272647)97:0.10809770,((KRH00876_Glycine_max:0.09036382,(XP_007139761_Phaseolus_vulgaris:0.01884651,(XP_017416418_Vigna_angularis:0.00000100,XP_022635654_Vigna_radiata:0.05169059)100:0.05364382)49:0.01254878)100:0.09157063,(((XP_015961872_Arachis_duranensis:0.01078967,(XP_025648233_Arachis_hypogaea:0.60511612,XP_025649548_Arachis_hypogaea:0.00668861)70:0.01659648)99:0.21275446,((RDX81102_Mucuna_pruriens:0.06763434,((XP_003534529_Glycine_max:0.06297763,XP_003551679_Glycine_max:0.03566189)90:0.03002820,(XP_020234769_Cajanus_cajan:0.07108355,(XP_007139762_Phaseolus_vulgaris:0.08217618,(XP_017416419_Vigna_angularis:0.02764052,XP_014496838_Vigna_radiata:0.00577601)96:0.02950265)93:0.04353925)48:0.01364062)37:0.01469974)86:0.02806778,(XP_007139789_Phaseolus_vulgaris:0.18193231,XP_020234767_Cajanus_cajan:0.10058416)64:0.04872379)52:0.02161732)42:0.03521967,((LjLYS20:0.03879049,LjLYS21:0.01653644)100:0.12550727,(((GAU49433_Trifolium_pratense:0.02780322,PNX92568_Trifolium_pratense:0.05158647)99:0.02995579,MtLYR6:0.10968927)96:0.05143156,XP_012569143_Cicer_arietinum:0.06682181)95:0.03639180)86:0.06077055)32:0.03075007)19:0.01406889)24:0.03425399)100:0.15742169)24:0.03396258)20:0.04658253)22:0.06020094)20:0.03411447)18:0.04053605)24:0.09623139)62:0.15181753)6:0.07214387)91:0.76275511)46:0.11852539)100:1.21394682);
