# Supplementary material for: The evolutionary history of LysM-RLKs (LYKs/LYRs) in wild tomatoes
Source: BMC Evol Biol. 2019 Jul 11;19:141. doi: 10.1186/s12862-019-1467-3 (PMC6625017; doi:10.1186/s12862-019-1467-3)
Supplement: Supplementary file 6 — Phylogeny from Fig. 2b in Newick Format. (NWK 6 kb) [file 12862_2019_1467_MOESM6_ESM.nwk]

((((SlLYK8:0.00000100,SlLYK9:0.07251302)99:0.52375265,((((MtNFP:0.07057446,LjNFR5:0.08056407)94:0.09818340,(MtLYR1:0.32237987,LjLYS11:0.09767928)84:0.14560340)85:0.16772886,SlLYK10:0.31685463)73:0.14415837,OsLYK5:0.65339156)83:0.21820578)64:0.20472170,(((((MtLYR2:0.47993758,SlLYK7:0.63124165)47:0.06256147,SlLYK6:0.50306569)82:0.34097744,(AtLYK4:0.55482173,((LjLYS12:0.10455115,MtLYR3:0.21547100)100:0.25337724,SlLYK4:0.28231575)71:0.09378758)78:0.16904957)15:0.10398596,((OsLYK6:0.83658564,((OsLYK3:0.29184322,OsLYK4:0.21758763)73:0.08176637,OsLYK2:0.17532016)88:0.14454564)47:0.22217440,(AtLYK5:0.31614003,(MtLYR7:0.23339229,((LjLYS14:0.01242243,LjLYS13:0.05641713)97:0.06344158,MtLYR4:0.13262510)53:0.06337524)95:0.12575824)96:0.18721118)37:0.09265324)27:0.14625946,((AtLYK2:0.67616943,(SlLYK2:0.23402223,LjLYS16:0.22740867)53:0.10493894)100:0.75167737,(LjLYS15:0.55349831,SlLYK15:0.24682913)100:0.82793494)51:0.18812104)42:0.10227469)57:0.31422947,(((OsLYK1:0.21473617,(SlLYK14:0.12616947,(LjLYS3:0.09594895,MtLYK10:0.04561777)100:0.17205218)63:0.07328254)100:0.31608345,(SlLYK3:0.12602349,((LjLYS4:0.21396221,LjLYS5:0.03455370)90:0.02452222,AtLYK3:0.15097334)74:0.05619875)100:0.31523588)97:0.24874166,(((((SlLYK12:0.09787208,SlLYK11:0.16570302)68:0.04197891,(SlLYK1:0.08723862,((MtLYK9:0.02870251,LjLYS6:0.02931803)97:0.04997597,(MtLYK8:0.06294359,LjLYS7:0.05330318)91:0.06963313)41:0.01168257)14:0.00790363)28:0.03561772,(AtLYK1:0.23149090,((MtLYK2:0.38046487,MtLYK3:0.00000100)82:0.03509033,LjNFR1:0.05667101)98:0.13483949)23:0.01015510)32:0.04226542,SlLYK13:0.34492729)42:0.03438765,(((LjLYS1:0.20651730,MtLYK6:0.17198780)51:0.05381652,MtLYK7:0.16905274)30:0.02597162,(LjLYS2:0.12150138,(MtLYK1:0.09445130,(MtLYK5:0.05283584,MtLYK4:0.06123527)83:0.03937767)97:0.10066496)96:0.13219494)73:0.06776176)99:0.39466041)91:0.25075932,((XP_006480433_Citrus_sinensis:0.04672953,(XP_006480434_Citrus_sinensis:0.01333250,KDO37944_Citrus_sinensis:0.00580381)98:0.03443298)96:0.06516102,(((((XP_012085904_Jatropha_curcas:0.07775202,(XP_012081874_Jatropha_curcas:0.07482326,XP_012085903_Jatropha_curcas:0.06087951)54:0.01504690)79:0.04892138,((XP_015572172_Ricinus_communis:0.09125276,XP_021657000_Hevea_brasiliensis:0.05210212)56:0.01945202,(EEF47413_Ricinus_communis:0.06093168,(XP_021645633_Hevea_brasiliensis:0.02837590,XP_021633377_Manihot_esculenta:0.04429080)96:0.09904784)85:0.06871426)38:0.02631970)79:0.06051271,((XP_022752409_Durio_zibethinus:0.00365777,XP_022752410_Durio_zibethinus:0.00412254)98:0.04706930,(XP_021278790_Herrania_umbratica:0.01135137,(EOY32935_Theobroma_cacao:0.00796254,XP_007015316_Theobroma_cacao:0.00395916)91:0.00860060)77:0.01851299)92:0.11368715)22:0.01954483,(XP_023879329_Quercus_suber:0.03747909,XP_023879346_Quercus_suber:0.02648308)93:0.11662288)6:0.02195865,((((((XP_024030992_Morus_notabilis:0.10332908,((((ASM47244_Parasponia_rugosa:0.00399964,ASM47214_Parasponia_rigida:0.00000100)83:0.00000100,PON45469_Parasponia_andersonii:0.01207275)99:0.01617834,ASM47295_Trema_orientale:0.00806724)49:0.00000100,ASM47268_Trema_levigatum:0.00804565)99:0.07595484)87:0.05440761,(((ASM47273_Trema_levigatum:0.01244672,(POO03015_Trema_orientale:0.01179203,ASM47300_Trema_orientale:0.00000100)81:0.00766735)99:0.05468771,((ASM47269_Trema_levigatum:0.02714456,POO03013_Trema_orientale:0.01664442)91:0.04108569,(PON45465_Parasponia_andersonii:0.16246257,XP_010111032_Morus_notabilis:0.09600223)42:0.02183258)50:0.01604853)72:0.04186014,(((ASM47297_Trema_orientale:0.00795641,POO03012_Trema_orientale:0.00797166)54:0.00396996,ASM47270_Trema_levigatum:0.00000100)43:0.00000100,(ASM47215_Parasponia_rigida:0.00000100,(ASM47245_Parasponia_rugosa:0.00399436,PON45468_Parasponia_andersonii:0.00794258)70:0.00396895)96:0.01603145)96:0.11441537)36:0.01729831)65:0.03851544,(XP_015875626_Ziziphus_jujuba:0.06938934,(XP_015875602_Ziziphus_jujuba:0.09941782,XP_015875609_Ziziphus_jujuba:0.07303050)35:0.01669599)71:0.02504444)57:0.04344398,(((((XP_008355841_Malus_domestica:0.00000100,(XP_017187442_Malus_domestica:0.00000100,(XP_008364066_Malus_domestica:0.00000100,XP_008370923_Malus_domestica:0.00000100)99:0.00000100)70:0.00000100)83:0.00000100,XP_017187440_Malus_domestica:0.00000100)81:0.01307921,XP_017180577_Malus_domestica:0.00809462)81:0.00700209,(XP_009342982Pyrus_x_bretschneideri:0.00390158,XP_009337969_Pyrus_x_bretschneideri:0.00000100)97:0.00794116)98:0.09360802,((XP_020420628_Prunus_persica:0.01187594,XP_008218407_Prunus_mume:0.00407289)29:0.00361521,(PQQ14868_Prunus_yedoensis_var_nudiflora:0.02153780,XP_021818351_Prunus_avium:0.00428348)19:0.00000100)98:0.06087478)97:0.11301912)55:0.05763682,(POO03009_Trema_orientale:0.21416460,(XP_022152109_Momordica_charantia:0.18150879,((XP_022152101_Momordica_charantia:0.08705449,(XP_022987096_Cucurbita_maxima:0.04003854,XP_022961349_Cucurbita_moschata:0.01946543)100:0.17398289)91:0.02969053,(XP_022152099_Momordica_charantia:0.07578612,XP_022152076_Momordica_charantia:0.04358617)96:0.05515638)100:0.11133972)97:0.15552940)70:0.04392392)10:0.01111099,(((KCW59021_Eucalyptus_grandis:0.12098816,((KCW58723_Eucalyptus_grandis:0.00000100,XP_010070127_Eucalyptus_grandis:0.00000100)100:0.05794922,(KCW59022_Eucalyptus_grandis:0.00399465,((XP_018717605_Eucalyptus_grandis:0.01605987,((XP_010026290_Eucalyptus_grandis:0.00397037,XP_010026289_Eucalyptus_grandis:0.01209379)55:0.00400262,(KCW59019_Eucalyptus_grandis:0.00784740,XP_010040652_Eucalyptus_grandis:0.00435515)99:0.02006022)39:0.00000100)67:0.00401502,XP_010070126_Eucalyptus_grandis:0.02817117)48:0.00401980)97:0.04966729)70:0.01628998)99:0.11904333,PKI55507_Punica_granatum:0.17689462)84:0.05956161,(((XP_016193969_Arachis_ipaensis:0.00000100,XP_025693018_Arachis_hypogaea:0.00401631)99:0.11021993,(XP_025648233_Arachis_hypogaea:0.04472110,(XP_025649548_Arachis_hypogaea:0.00379260,XP_015961872_Arachis_duranensis:0.00785357)79:0.01398735)97:0.09292280)24:0.01550982,(((((XP_017416419_Vigna_angularis:0.00000100,XP_014496838_Vigna_radiata:0.03521562)89:0.01628522,XP_007139762_Phaseolus_vulgaris:0.01619016)81:0.00247347,(XP_022635654_Vigna_radiata:0.01265457,((XP_007139761_Phaseolus_vulgaris:0.00805235,XP_007139789_Phaseolus_vulgaris:0.02458134)83:0.02052592,XP_017416418_Vigna_angularis:0.01220183)71:0.01611003)51:0.01415688)87:0.03498297,(((XP_020234767_Cajanus_cajan:0.04693352,XP_020234769_Cajanus_cajan:0.01722625)62:0.01481757,RDX81102_Mucuna_pruriens:0.03338694)43:0.01550120,(KRH00876_Glycine_max:0.11789064,(XP_003551679_Glycine_max:0.03834432,XP_003534529_Glycine_max:0.04078682)50:0.00667209)48:0.01269687)21:0.00502979)54:0.02731714,(((MtLYR5:0.07793850,(XP_004492813_Cicer_arietinum:0.01088653,XP_012569142_Cicer_arietinum:0.00890087)96:0.02687668)79:0.02958575,(MtLYR6:0.07300922,(PNX92568_Trifolium_pratense:0.02230558,(GAU49433_Trifolium_pratense:0.34894889,XP_012569143_Cicer_arietinum:0.04354189)9:0.00000100)22:0.00907323)36:0.02041932)30:0.03373226,((LjLYS20:0.00388676,BAI79288_Lotus_japonicus:0.00000100)76:0.01538721,LjLYS21:0.03364190)97:0.11458426)10:0.01092673)8:0.00778335)40:0.13448661)13:0.02926745)3:0.01418363)7:0.05570351)67:1.20715500);
