# Supplementary material for: The evolutionary history of LysM-RLKs (LYKs/LYRs) in wild tomatoes
Source: BMC Evol Biol. 2019 Jul 11;19:141. doi: 10.1186/s12862-019-1467-3 (PMC6625017; doi:10.1186/s12862-019-1467-3)
Supplement: Supplementary file 7 — Phylogeny from Fig. 3 in Newick format. (NWK 6 kb) [file 12862_2019_1467_MOESM7_ESM.nwk]

((((MtLYK1_LysM1:0.23177684,(LjLYS2_LysM1:0.20735088,(LjLYS1_LysM1:0.35760443,MtLYK6_LysM1:0.41355255)18:0.05815197)18:0.13287229)20:0.11028478,((((MtLYK4_LysM1:0.08533363,MtLYK3_LysM1:0.00000100)82:0.43020326,LjNFR1_LysM1:0.34395593)70:0.43705799,MtLYK5_LysM1:0.13515583)27:0.12843007,((MtLYK2_LysM1:1.05080699,MtLYK7_LysM1:0.00000100)21:0.18873643,(MtLYK9_LysM1:0.33781478,LjLYS6_LysM1:0.10564911)65:0.28033213)3:0.13768866)1:0.01503189)19:0.26000684,((((SlLYK1_LysM1:0.53445967,SlLYK13_LysM1:0.58547276)42:0.21343172,SlLYK11_LysM1:0.29214869)28:0.08241222,SlLYK12_LysM1:0.33554047)17:0.07782518,LjLYS7_LysM1:0.30117479)10:0.05154014)10:0.08458246,(AtLYK1_LysM1:0.49755110,(OsLYK1_LysM3:0.29828720,((LjLYS3_LysM1:2.21027071,(((SlLYK9_LysM3:0.10486355,SlLYK8_LysM3:0.02230803)87:0.57447139,(((AtLYK2_LysM3:0.65952319,SlLYK2_LysM3:0.34995383)48:0.27379759,(OsLYK3_LysM3:0.61998753,(MtLYR2_LysM3:0.15906768,((((SlLYK15_LysM3:0.81748055,LjLYS15_LysM3:0.51021391)56:0.43562908,((OsLYK4_LysM3:0.17319520,(OsLYK6_LysM3:0.34941048,OsLYK2_LysM3:0.35783642)34:0.07202428)28:0.14293265,(((MtLYR5_LysM3:0.08860894,(MtLYR6_LysM3:0.05291376,(LjLYS21_LysM3:0.13884602,LjLYS20_LysM3:0.09539152)97:0.17290670)86:0.12818199)90:0.46273014,((AtLYK5_LysM3:0.47079376,MtLYR4_LysM3:0.06924828)48:0.05756293,((LjLYS13_LysM3:0.00000100,LjLYS14_LysM3:0.00000100)100:0.05726906,MtLYR7_LysM3:0.32393758)94:0.09539548)56:0.15352715)32:0.11080038,(AtLYK4_LysM3:0.72631142,((SlLYK4_LysM3:0.52005938,MtLYR3_LysM3:0.04367758)55:0.13862050,LjLYS12_LysM3:0.06498520)37:0.08045085)57:0.18472849)16:0.12863237)4:0.07826690)2:0.06084218,(SlLYK7_LysM3:0.22222378,((OsLYK5_LysM3:0.24562964,(SlLYK10_LysM3:0.26243894,(MtNFP_LysM3:0.20924369,(LjNFR5_LysM3:0.08409862,(LjLYS11_LysM3:0.18610162,MtLYR1_LysM3:0.42823706)49:0.10237817)43:0.03550482)66:0.28543748)49:0.27807981)56:0.24575005,((OsLYK6_LysM1:0.64370368,(((LjLYS15_LysM1:0.31903413,SlLYK15_LysM1:0.44196781)81:0.58166957,((((AtLYK5_LysM1:0.59427786,(((MtLYR4_LysM1:0.18988866,((LjLYS13_LysM1:0.04100939,LjLYS14_LysM1:0.00000100)73:0.15712676,MtLYR7_LysM1:0.20535080)26:0.00489310)49:0.11007247,(OsLYK4_LysM1:0.35983210,(OsLYK2_LysM1:0.18097621,OsLYK3_LysM1:0.28726938)64:0.21286535)87:0.51263556)49:0.20494100,(MtLYR5_LysM1:0.04508164,(MtLYR6_LysM1:0.17078543,(LjLYS21_LysM1:0.12434287,LjLYS20_LysM1:0.01318100)87:0.07776832)78:0.08327252)84:0.33496388)32:0.07249514)28:0.14358482,(SlLYK4_LysM1:0.17892795,(LjLYS12_LysM1:0.21469470,MtLYR3_LysM1:0.04866066)78:0.20001978)17:0.06670725)7:0.09435131,(SlLYK7_LysM1:0.44975761,(MtLYR2_LysM1:0.31205505,SlLYK6_LysM1:0.38257415)48:0.18907141)13:0.09695866)12:0.25154436,AtLYK4_LysM1:0.43100765)8:0.13631089)9:0.29867203,(((LjLYS16_LysM1:0.24841240,SlLYK2_LysM1:0.34049732)83:0.32260941,AtLYK2_LysM1:0.60076723)91:0.59501518,((((SlLYK8_LysM1:0.00000100,SlLYK9_LysM1:0.05237406)97:0.37054079,((((MtLYR1_LysM1:0.00000100,(AtLYK3_LysM1:0.15944971,(SlLYK3_LysM1:0.05774863,(LjLYS5_LysM1:0.12262323,LjLYS4_LysM1:0.05379150)64:0.13775537)51:0.29217959)98:1.63229572)18:0.15198183,LjLYS11_LysM1:0.01569204)15:0.18522647,LjNFR5_LysM1:0.13033742)14:0.18919189,MtNFP_LysM1:0.01728005)20:0.39508329)14:0.27706119,SlLYK10_LysM1:0.38921671)11:0.19256161,OsLYK5_LysM1:0.21836798)11:0.27338399)17:0.37097405)9:0.07870979)31:0.21819405,((SlLYK14_LysM1:0.98452591,MtLYK10_LysM1:0.42093181)77:0.53104036,OsLYK1_LysM1:0.76344133)49:0.91819903)31:0.40336573)15:0.48986803)2:0.08095334)1:0.17759461,SlLYK6_LysM3:0.36235430)2:0.31425287)7:0.39419431)3:0.14037955)1:0.27644697,LjLYS16_LysM3:0.47689455)1:0.27410162)4:0.24406904,((MtLYK8_LysM3:0.00000100,(LjLYS7_LysM3:0.25093889,((SlLYK12_LysM3:0.32339309,(SlLYK1_LysM3:0.56024873,AtLYK1_LysM3:0.01840895)68:0.24071857)10:0.05443388,((((((MtLYK1_LysM3:0.14443858,MtLYK5_LysM3:0.10410794)31:0.02508484,MtLYK6_LysM3:0.07890334)18:0.06449694,(LjLYS2_LysM3:0.22016389,LjLYS1_LysM3:0.07415621)26:0.01922527)25:0.05397214,MtLYK7_LysM3:0.17311372)34:0.04475816,(((MtLYK2_LysM3:0.02048860,(MtLYK3_LysM3:0.03050391,MtLYK4_LysM3:0.04044079)87:0.22725447)69:0.11232948,LjNFR1_LysM3:0.12624440)62:0.15394585,(MtLYK9_LysM3:0.14927895,LjLYS6_LysM3:0.17023271)93:0.34308073)16:0.02913303)18:0.09175255,(SlLYK11_LysM3:0.20676969,SlLYK13_LysM3:0.34235901)49:0.15739199)14:0.15976108)11:0.08027698)14:0.48578282)71:1.41336051,(((SlLYK3_LysM3:0.12470510,AtLYK3_LysM3:0.21287274)58:0.08401816,LjLYS5_LysM3:0.05180664)49:0.08825494,LjLYS4_LysM3:0.03512892)87:0.59277522)8:0.19286871)11:0.56053450)12:0.17278984,(((AtLYK2_LysM2:0.59664485,(SlLYK2_LysM2:0.33471129,LjLYS16_LysM2:0.14291867)33:0.14715027)92:0.62144904,(((AtLYK1_LysM2:0.19814185,((((SlLYK11_LysM2:0.68235781,(LjNFR1_LysM2:0.07936293,(MtLYK2_LysM2:0.08194138,(MtLYK4_LysM2:0.00000100,MtLYK3_LysM2:0.00000100)100:0.08540876)87:0.14523378)71:0.09815719)51:0.22470115,(SlLYK1_LysM2:0.37541032,SlLYK13_LysM2:0.39837989)47:0.17722046)7:0.06214627,(MtLYK9_LysM2:0.11663398,(LjLYS6_LysM2:0.17395565,MtLYK7_LysM2:0.33737430)20:0.02989253)42:0.08570350)7:0.03074202,((SlLYK12_LysM2:0.36943040,(((MtLYK6_LysM2:0.11540412,LjLYS1_LysM2:0.18864201)78:0.14244884,(MtLYK1_LysM2:0.25714219,LjLYS2_LysM2:0.39709423)30:0.07456591)31:0.14259072,MtLYK5_LysM2:0.24459692)40:0.13272954)49:0.09295989,(MtLYK8_LysM2:0.38960743,LjLYS7_LysM2:0.43268346)37:0.13836471)35:0.23664241)41:0.39540065)77:0.86161403,(((MtLYR5_LysM2:0.10172980,(MtLYR6_LysM2:0.19306153,(LjLYS21_LysM2:0.00000100,LjLYS20_LysM2:0.00000100)100:0.08709974)75:0.14248592)81:0.28139751,(((AtLYK5_LysM2:0.35131488,((((SlLYK6_LysM2:0.47253541,((((LjLYS12_LysM2:0.16108470,MtLYR3_LysM2:0.10770614)71:0.10944608,(LjLYS15_LysM2:0.65929119,SlLYK15_LysM2:0.44674154)98:1.09010264)36:0.16489622,SlLYK7_LysM2:0.35889076)14:0.07866179,MtLYR2_LysM2:0.60214913)12:0.01964892)21:0.11067146,(SlLYK4_LysM2:0.53580375,AtLYK4_LysM2:0.43238315)21:0.17275551)7:0.06372004,OsLYK2_LysM2:0.27882126)4:0.05513503,OsLYK6_LysM2:0.67467920)3:0.11973492)1:0.06051657,(((LjLYS14_LysM2:0.00000100,LjLYS13_LysM2:0.00000100)100:0.12785235,MtLYR7_LysM2:0.44462576)35:0.14571531,(MtLYR4_LysM2:0.28240612,OsLYK4_LysM2:0.29726358)16:0.03470850)12:0.08736860)1:0.14565745,OsLYK3_LysM2:0.67013339)2:0.08364366)3:0.00000100,(((SlLYK3_LysM2:0.27628053,(LjLYS5_LysM2:0.11884972,LjLYS4_LysM2:0.19968727)96:0.29162020)97:0.85665354,AtLYK3_LysM2:0.21641553)94:1.48023210,(OsLYK1_LysM2:1.25258576,((LjLYS3_LysM2:0.34209024,MtLYK10_LysM2:0.56797838)89:0.83551722,SlLYK14_LysM2:0.62456849)54:0.19094070)70:0.54239774)40:0.63815275)5:0.16536195)9:0.21271348,(SlLYK10_LysM2:0.30649434,((MtNFP_LysM2:0.39377925,((MtLYR1_LysM2:0.22199992,LjLYS11_LysM2:0.11461988)66:0.08629597,LjNFR5_LysM2:0.48408527)45:0.23384563)33:0.22726889,((SlLYK9_LysM2:0.20819896,SlLYK8_LysM2:0.03039526)99:0.77176793,OsLYK5_LysM2:0.56748303)24:0.13408589)13:0.08934150)56:0.59381981)16:0.15885852)54:0.89735217,((LjLYS3_LysM3:0.12105793,MtLYK10_LysM3:0.16890068)93:0.38846066,SlLYK14_LysM3:0.48561306)76:0.19476199)13:0.27953872)9:0.33154218)71:1.06626247)22:0.34253275,MtLYK8_LysM1:0.09168069);
