# Supplementary material for: The evolutionary history of LysM-RLKs (LYKs/LYRs) in wild tomatoes
Source: BMC Evol Biol. 2019 Jul 11;19:141. doi: 10.1186/s12862-019-1467-3 (PMC6625017; doi:10.1186/s12862-019-1467-3)
Supplement: Supplementary file 9 — Phylogeny from Additional file 8 in Newick format. (NWK 7 kb) [file 12862_2019_1467_MOESM9_ESM.nwk]

(LjLYS21_LysM2:0.00000100000050002909,(MtLYR6_LysM2:0.14786404914034295688,(MtLYR5_LysM2:0.10757161314696679633,(((((OsLYK6_LysM2:0.49639055711361862455,(SlLYK4_LysM2:0.36452220024407416821,((SlLYK10_LysM2:0.17522171134598721332,(((LjNFR5_LysM2:0.41146003689863464015,(LjLYS11_LysM2:0.10066196943563104904,MtLYR1_LysM2:0.18879369592270356382):0.08403787106265674101[74]):0.17704126032156558557[61],MtNFP_LysM2:0.35351223346143967330):0.20839867599423625433[50],((SlLYK9_LysM2:0.16914416681264590747,SlLYK8_LysM2:0.03688167923093011585):0.69467244170911479628[99],OsLYK5_LysM2:0.48859955194426663017):0.12828575633686184476[21]):0.13574904155717873455[18]):0.64001005935657384605[86],(((OsLYK1_LysM3:0.56433797582285027961,(SlLYK14_LysM3:0.38568557435923073173,(LjLYS3_LysM3:0.09723452907384896871,MtLYK10_LysM3:0.15038916671055441165):0.37499812940188131938[96]):0.36532523596576760294[75]):0.52019709025178850759[58],(((OsLYK3_LysM3:0.35355161439307541960,((AtLYK2_LysM3:0.55968029602984981086,SlLYK2_LysM3:0.30817076277031285603):0.24458968087920904266[48],((MtLYR2_LysM3:0.17134798684684382497,(SlLYK6_LysM3:0.31885435144964358045,(((((((LjLYS13_LysM3:0.00000100000050002909,LjLYS14_LysM3:0.00000100000050002909):0.04685888480753773455[100],MtLYR7_LysM3:0.29043383365399561002):0.08632340756063583420[91],(AtLYK5_LysM3:0.41519247502178818765,MtLYR4_LysM3:0.06077143639324148611):0.04320770429863869666[41]):0.12368321690478556452[60],(MtLYR5_LysM3:0.08799143869070222279,(MtLYR6_LysM3:0.05104700109188443219,(LjLYS21_LysM3:0.02364786743839216235,LjLYS20_LysM3:0.04699923027132558995):0.18251062397092765455[99]):0.09567802701901650941[92]):0.40827837859137317000[100]):0.12410272807844566212[51],(AtLYK4_LysM3:0.59862077394890045312,(LjLYS12_LysM3:0.06352386540094775991,(SlLYK4_LysM3:0.44906049755311289173,MtLYR3_LysM3:0.03877599037181343050):0.11280980556973220497[47]):0.08669089951837431751[45]):0.15862626613667418773[54]):0.11237766513088962017[17],(OsLYK4_LysM3:0.19049752900674224443,(OsLYK2_LysM3:0.43949857742211950740,OsLYK6_LysM3:0.29477371210707464799):0.04834391627282252912[23]):0.08956980669097867886[20]):0.10649707273811813424[6],(((OsLYK5_LysM3:0.33778843054787838218,((MtNFP_LysM3:0.18607769302366622410,(LjNFR5_LysM3:0.17621538599698305383,(MtLYR1_LysM3:0.28027332259631282385,LjLYS11_LysM3:0.15125389578244247124):0.08097027211972740446[51]):0.03638250664881261670[41]):0.18346529519205312386[62],SlLYK10_LysM3:0.23606734767716272549):0.15252961051036537099[53]):0.44908796789204696864[91],(LjLYS15_LysM3:0.47802645649214942081,SlLYK15_LysM3:0.64157396177408099192):0.27433767380201629082[55]):0.09151135473332935866[27],SlLYK7_LysM3:0.23524774837717063458):0.03653685341162427047[5]):0.13847884560891909889[7]):0.24111074497483439560[12]):0.37010676369427969457[44],(LjLYS16_LysM3:0.37250039443147886509,(SlLYK8_LysM3:0.00000100000050002909,SlLYK9_LysM3:0.10918923440523396751):0.64324791769418054876[84]):0.15294004545150272079[15]):0.11155677230701571689[4]):0.25217913031057970219[8]):0.36141501357744898471[15],(LjLYS4_LysM3:0.03209816263362322286,(LjLYS5_LysM3:0.04236343362611830199,(AtLYK3_LysM3:0.20091096176646086602,SlLYK3_LysM3:0.11147387995145581485):0.07252202941080083953[58]):0.07939458321369453897[53]):0.39836557378619130709[89]):0.24064519143888937758[32],(MtLYK8_LysM3:0.00000100000050002909,(LjLYS7_LysM3:0.22001223475001221996,((((MtLYK7_LysM3:0.14872106610254440251,(LjLYS1_LysM3:0.04781545882384938967,(LjLYS2_LysM3:0.18045149244756036877,((MtLYK5_LysM3:0.09336870646009998165,MtLYK1_LysM3:0.11914134665094669452):0.02586971177145951442[30],MtLYK6_LysM3:0.05956701873331768371):0.06061912053710316606[19]):0.03679786934411637817[25]):0.05129730299709717861[27]):0.03573809657135579992[37],(((MtLYK2_LysM3:0.01584574894345905718,(MtLYK4_LysM3:0.03503104750852174126,MtLYK3_LysM3:0.02547776693731975892):0.19374001496136636358[92]):0.09882418433645552558[74],LjNFR1_LysM3:0.10817147378514481437):0.12142948506942587150[70],(MtLYK9_LysM3:0.12905356392574618418,LjLYS6_LysM3:0.14120786176998487149):0.30715007185615988972[94]):0.04013243337246614334[23]):0.06543930809110561075[25],(SlLYK13_LysM3:0.30111299509170263988,SlLYK11_LysM3:0.17097063008517215943):0.14699692224310617616[50]):0.14128694100261393607[9],(SlLYK12_LysM3:0.29487490392283294272,(AtLYK1_LysM3:0.00000100000050002909,SlLYK1_LysM3:0.49062597648180711341):0.21460929063343220369[74]):0.04817033413249148521[12]):0.06954835825966623752[16]):0.39319038996241201245[22]):1.05118580250186210989[92]):0.19384155940046576827[32]):0.61758438853548902614[89],(SlLYK2_LysM2:0.15138276821490642687,(AtLYK2_LysM2:0.67306220397926053156,LjLYS16_LysM2:0.08271396397410836487):0.14195854042864897160[39]):0.54671753036478243359[97]):0.12694409411061560733[18]):0.14210328562988863710[16]):0.12285162864406075356[5]):0.04414982992154355829[6],OsLYK3_LysM2:0.54202481846496497475):0.08544250337118582117[6],(OsLYK2_LysM2:0.25179577852730933296,(AtLYK4_LysM2:0.49025721865118049303,(((LjLYS15_LysM2:0.73571041387461444394,SlLYK15_LysM2:0.24519738334129514978):1.05889678206906623359[99],(LjLYS12_LysM2:0.14379892953635883823,MtLYR3_LysM2:0.08350875608588560761):0.11105710343974865839[75]):0.13621539724280401495[36],((SlLYK6_LysM2:0.42592025378435111049,SlLYK7_LysM2:0.27250146681122866532):0.06728544949715570267[21],MtLYR2_LysM2:0.46666776461923731301):0.04501134371976560355[27]):0.06671371402837360243[21]):0.12513793376280044067[10]):0.15130287526970509493[7]):0.03715374871217684560[5],(OsLYK4_LysM2:0.24299011680368146071,(((LjLYS14_LysM2:0.00000100000050002909,LjLYS13_LysM2:0.00000100000050002909):0.14406755147974684150[99],(AtLYK5_LysM2:0.29732814301080656705,MtLYR7_LysM2:0.29121313282209554396):0.05754868782707700525[19]):0.08382955524140060788[31],MtLYR4_LysM2:0.23712312306533495088):0.04532600166723763785[19]):0.08331658890670405604[19]):0.17871178982768468058[31],(AtLYK1_LysM2:0.12423973353549833121,(((LjLYS7_LysM2:0.37654522135549811646,MtLYK8_LysM2:0.32140373744961597824):0.12285581770419118364[50],(SlLYK12_LysM2:0.32180110279556894959,(((LjLYS1_LysM2:0.16299176704380261005,MtLYK6_LysM2:0.09899439746473569224):0.12471947209869573003[83],(MtLYK1_LysM2:0.21602750413861659950,LjLYS2_LysM2:0.34279728376886914321):0.06442533184266434343[33]):0.12219222211670838218[32],MtLYK5_LysM2:0.20565831029941897268):0.11373414584466415289[39]):0.07574052669110330205[51]):0.18875042518864734720[51],(((SlLYK11_LysM2:0.58216687097576946819,(LjNFR1_LysM2:0.07249288426707124755,(MtLYK2_LysM2:0.05178649748858147467,(MtLYK4_LysM2:0.00000100000050002909,MtLYK3_LysM2:0.00000100000050002909):0.07538485279651506443[100]):0.12292302618706102413[92]):0.08889883604755444146[75]):0.18759518678092462762[56],(SlLYK13_LysM2:0.34934675153089883581,SlLYK1_LysM2:0.31607568890592829813):0.11722490094863102783[46]):0.06766954113418177652[12],(MtLYK9_LysM2:0.10427265291704278238,(MtLYK7_LysM2:0.28443152806086985374,LjLYS6_LysM2:0.14615810242120541584):0.02548309084955032236[17]):0.07597362040847971398[36]):0.05083332284310978361[16]):0.33998182281111566372[67]):0.79940923954056619660[90]):0.25924299359808333776[85]):0.10702006231498101263[68]):0.06884505996755785340[100],LjLYS20_LysM2:0.00000100000050002909);
